# Supplementary material for: Whole Genome Sequencing and Comparative Genomic Analyses of Lysinibacillus pakistanensis LZH-9, a Halotolerant Strain with Excellent COD Removal Capability
Source: Microorganisms. 2020 May 12;8(5):716. doi: 10.3390/microorganisms8050716 (PMC7284689; doi:10.3390/microorganisms8050716)
Supplement: Supplementary file 1 [file microorganisms-08-00716-s001.zip]

Archive with 4 entries (3 files):
- Supplementary Materials/Supplementary Materials 1.docx
- Supplementary Materials/Table S1.xlsx
- Supplementary Materials/Table S3.xlsx
- Supplementary Materials/
