# Supplementary material for: Whole Genome Sequencing and Comparative Genomic Analyses of Lysinibacillus pakistanensis LZH-9, a Halotolerant Strain with Excellent COD Removal Capability
Source: Microorganisms. 2020 May 12;8(5):716. doi: 10.3390/microorganisms8050716 (PMC7284689; doi:10.3390/microorganisms8050716)
Supplement: Supplementary file 1 [file microorganisms-08-00716-s001.zip › Supplementary Materials/Table S1.xlsx]

## Sheet: Sheet1
Table S1: GO enrichment analyses (p-value < 0.05) of gene families in six representative strains of Lysinibacillus.
GO ID	Namespace	Name	p-value
Lysinibacillus_pakistanensis_LZH_9-vs-Lysinibacillus_mangiferihumi_M_GX18-vs-Lysinibacillus_xylanilyticus_t26-vs-Lysinibacillus_contaminans_DSM_25560-vs-Lysinibacillus_sphaericus_OT4b_31-vs-Lysinibacillus_parviboronicapiens_VT1065
GO:0006096	biological process	glycolytic process	0.025
Lysinibacillus_mangiferihumi_M_GX18-vs-Lysinibacillus_xylanilyticus_t26-vs-Lysinibacillus_contaminans_DSM_25560-vs-Lysinibacillus_sphaericus_OT4b_31-vs-Lysinibacillus_parviboronicapiens_VT1065
GO:0071973	biological_process	bacterial-type flagellum-dependent cell motility	6.51856e-05
GO:0038083	biological_process	peptidyl-tyrosine autophosphorylation	0.000160206
GO:0055085	biological_process	transmembrane transport	0.00335302
GO:0009401	biological_process	phosphoenolpyruvate-dependent sugar phosphotransferase system	0.00529231
Lysinibacillus_pakistanensis_LZH_9-vs-Lysinibacillus_mangiferihumi_M_GX18-vs-Lysinibacillus_xylanilyticus_t26-vs-Lysinibacillus_sphaericus_OT4b_31-vs-Lysinibacillus_parviboronicapiens_VT1065
GO:0006412	biological_process	translation	6.94825e-17
GO:0046336	biological_process	ethanolamine catabolic process	9.97835e-05
Lysinibacillus_pakistanensis_LZH_9-vs-Lysinibacillus_mangiferihumi_M_GX18-vs-Lysinibacillus_contaminans_DSM_25560-vs-Lysinibacillus_sphaericus_OT4b_31-vs-Lysinibacillus_parviboronicapiens_VT1065
GO:0046654	biological_process	tetrahydrofolate biosynthetic process	0.00059786
GO:0031160	cellular_component	spore wall	0.00119511
Lysinibacillus_pakistanensis_LZH_9-vs-Lysinibacillus_xylanilyticus_t26-vs-Lysinibacillus_contaminans_DSM_25560-vs-Lysinibacillus_sphaericus_OT4b_31-vs-Lysinibacillus_parviboronicapiens_VT1065
GO:0009401	biological_process	phosphoenolpyruvate-dependent sugar phosphotransferase system	0.000653181
GO:0015628	biological_process	protein secretion by the type II secretion system	0.00126957
Lysinibacillus_mangiferihumi_M_GX18-vs-Lysinibacillus_xylanilyticus_t26-vs-Lysinibacillus_sphaericus_OT4b_31-vs-Lysinibacillus_parviboronicapiens_VT1065
GO:0004252	molecular_function	serine-type endopeptidase activity	0.00159661
GO:0015031	biological_process	protein transport	0.00362144
Lysinibacillus_pakistanensis_LZH_9-vs-Lysinibacillus_mangiferihumi_M_GX18-vs-Lysinibacillus_xylanilyticus_t26-vs-Lysinibacillus_sphaericus_OT4b_31
GO:0008556	molecular_function	potassium-transporting ATPase activity	4.0321e-08
Lysinibacillus_pakistanensis_LZH_9-vs-Lysinibacillus_mangiferihumi_M_GX18-vs-Lysinibacillus_contaminans_DSM_25560-vs-Lysinibacillus_sphaericus_OT4b_31
GO:0005886	cellular_component	plasma membrane	0.00259524
Lysinibacillus_pakistanensis_LZH_9-vs-Lysinibacillus_xylanilyticus_t26-vs-Lysinibacillus_sphaericus_OT4b_31-vs-Lysinibacillus_parviboronicapiens_VT1065
GO:0046677	biological_process	response to antibiotic	4.50524e-05
GO:0070395	biological_process	lipoteichoic acid biosynthetic process	6.35895e-05
GO:0009166	biological_process	nucleotide catabolic process	0.00206677
Lysinibacillus_pakistanensis_LZH_9-vs-Lysinibacillus_mangiferihumi_M_GX18-vs-Lysinibacillus_sphaericus_OT4b_31-vs-Lysinibacillus_parviboronicapiens_VT1065
GO:0010043	biological_process	response to zinc ion	0.000220381
GO:0006749	biological_process	glutathione metabolic process	0.000651634
Lysinibacillus_xylanilyticus_t26-vs-Lysinibacillus_sphaericus_OT4b_31-vs-Lysinibacillus_parviboronicapiens_VT1065
GO:0008616	biological_process	queuosine biosynthetic process	7.15929e-06
GO:0044179	biological_process	hemolysis in other organism	0.000451742
GO:0046336	biological_process	ethanolamine catabolic process	0.00301444
Lysinibacillus_pakistanensis_LZH_9-vs-Lysinibacillus_mangiferihumi_M_GX18-vs-Lysinibacillus_contaminans_DSM_25560
GO:0030245	biological_process	cellulose catabolic process	0.000639387
GO:0006352	biological_process	DNA-templated transcription, initiation	0.00845116
Lysinibacillus_pakistanensis_LZH_9-vs-Lysinibacillus_mangiferihumi_M_GX18-vs-Lysinibacillus_xylanilyticus_t26
GO:0005525	molecular_function	GTP binding	0.000346631
Lysinibacillus_pakistanensis_LZH_9-vs-Lysinibacillus_sphaericus_OT4b_31-vs-Lysinibacillus_parviboronicapiens_VT1065
GO:0055072	biological_process	iron ion homeostasis	4.3099e-08
GO:0043565	molecular_function	sequence-specific DNA binding	0.00248113
Lysinibacillus_pakistanensis_LZH_9-vs-Lysinibacillus_xylanilyticus_t26-vs-Lysinibacillus_parviboronicapiens_VT1065
GO:0009847	biological_process	spore germination	0.000332493
GO:0000156	molecular_function	phosphorelay response regulator activity	0.0041556
Lysinibacillus_mangiferihumi_M_GX18-vs-Lysinibacillus_parviboronicapiens_VT1065
GO:0032196	biological_process	transposition	0.00152989
Lysinibacillus_mangiferihumi_M_GX18-vs-Lysinibacillus_xylanilyticus_t26
GO:0006777	biological_process	Mo-molybdopterin cofactor biosynthetic process	2.82439e-17
GO:0009102	biological_process	biotin biosynthetic process	3.49723e-05
Lysinibacillus_mangiferihumi_M_GX18-vs-Lysinibacillus_contaminans_DSM_25560
GO:0008643	biological_process	carbohydrate transport	0.000160206
GO:0019262	biological_process	N-acetylneuraminate catabolic process	0.000937932
Lysinibacillus_pakistanensis_LZH_9-vs-Lysinibacillus_parviboronicapiens_VT1065
GO:0006352	biological_process	DNA-templated transcription, initiation	0.00333514
Lysinibacillus_xylanilyticus_t26-vs-Lysinibacillus_sphaericus_OT4b_31
GO:0008237	molecular_function	metallopeptidase activity	0.000945273
Lysinibacillus_pakistanensis_LZH_9-vs-Lysinibacillus_mangiferihumi_M_GX18
GO:0019439	biological_process	aromatic compound catabolic process	5.84947e-05
GO:0046196	biological_process	4-nitrophenol catabolic process	0.000109605
GO:0043640	biological_process	benzoate catabolic process via hydroxylation	0.000109605
Lysinibacillus_xylanilyticus_t26-vs-Lysinibacillus_parviboronicapiens_VT1065
GO:0006144	biological_process	purine nucleobase metabolic process	1.2066e-07
GO:0046677	biological_process	response to antibiotic	0.0128104
Lysinibacillus_xylanilyticus_t26-vs-Lysinibacillus_contaminans_DSM_25560
GO:0008295	biological_process	spermidine biosynthetic process	0.00139977
GO:0042626	molecular_function	ATPase activity, coupled to transmembrane movement of substances	0.00326565
GO:0046872	molecular_function	metal ion binding	0.0199833
Lysinibacillus_pakistanensis_LZH_9-vs-Lysinibacillus_sphaericus_OT4b_31
GO:0017000	biological_process	antibiotic biosynthetic process	8.71767e-05
Lysinibacillus_mangiferihumi_M_GX18-vs-Lysinibacillus_sphaericus_OT4b_31
GO:0006313	biological_process	transposition, DNA-mediated	3.41112e-05
GO:0009847	biological_process	spore germination	0.00272086
Lysinibacillus_sphaericus_OT4b_31-vs-Lysinibacillus_parviboronicapiens_VT1065
GO:0055072	biological_process	iron ion homeostasis	7.13762e-06
GO:0043419	biological_process	urea catabolic process	1.23758e-05
GO:0006807	biological_process	nitrogen compound metabolic process	4.83883e-05
Lysinibacillus_mangiferihumi_M_GX18
GO:0009307	biological_process	DNA restriction-modification system	1.53414e-05
GO:0004518	molecular_function	nuclease activity	0.000442896
Lysinibacillus_pakistanensis_LZH_9
GO:0043565	molecular_function	sequence-specific DNA binding	0.00305838
