# Supplementary material for: Whole Genome Sequencing and Comparative Genomic Analyses of Lysinibacillus pakistanensis LZH-9, a Halotolerant Strain with Excellent COD Removal Capability
Source: Microorganisms. 2020 May 12;8(5):716. doi: 10.3390/microorganisms8050716 (PMC7284689; doi:10.3390/microorganisms8050716)
Supplement: Supplementary file 1 [file microorganisms-08-00716-s001.zip › Supplementary Materials/Table S3.xlsx]

## Sheet: Statistics
Table S3A: Statistics of Mobile genetic elements (MGEs) present in the genomes of Lysinibacillus spp.
Strain	Numbers of transposons sequences	Total length of transposons (kb)	Numbers of genomic island sequences	Total length of genomic island (kb)	Numbers of phage sequences	Total length of phage region (kb)	Numbers of CRISPR-Cas sequences	Total length of CRISPR-Cas sequences (kb)	Size of genome (Mb)
Lysinibacillus pakistanensis JCM 18776	78	10.334	377	152.788	234	141.7	61	10.315	5.01
Lysinibacillus contaminans DSM 25560	76	11.025	216	160.755	25	34.8	5	0.445	4.1
Lysinibacillus xylanilyticus t26	53	9.268	376	232.412	64	44.4	22	8.053	5.69
Lysinibacillus sp. UBA7518	59	8.858	150	96.123	29	28.8	4	0.478	4.06
Lysinibacillus sphaericus OT4b.31	129	14.374	434	296.513	190	181	4	0.363	4.86
Lysinibacillus mangiferihumi M-GX18	156	18.68	621	317.844	550	430.8	4	0.482	5.31
Lysinibacillus pakistanensis LZH-9	158	20.873	328	262.096	255	164.7	76	12.643	4.99
Lysinibacillus parviboronicapiens VT1065	120	18.868	386	18.868	193	158.7	1	0.158	4.74

## Sheet: Transposons
Supplement Table S3B: Transposons present in the genomes of Lysinibacillus spp. identified with Isfinder.
Lysinibacillus pakistanensis JCM 18776
Gene ID	Transposon hits	Identity(%)	Alignment length	Mismatches	Gap openings	q. start	q. end	s. start	s. end	e-value	Bit score
BBDJ01000002.1	ISBsph2	90.82	98	9	0	158285	158382	93	190	2e-25	123
BBDJ01000002.1	ISBce19	91.3	69	5	1	124914	124981	69	1	6e-13	81.8
BBDJ01000002.1	IS657	95.92	49	2	0	158337	158385	150	198	6e-13	81.8
BBDJ01000002.1	ISStrs1	94.12	51	3	0	158327	158377	142	192	1e-11	77.8
BBDJ01000002.1	ISBce18	92.86	70	2	3	124915	124981	70	1	4e-11	75.8
BBDJ01000002.1	ISBth10	92.45	53	2	2	124931	124981	53	1	9e-06	58
BBDJ01000002.1	IS1469	86.89	61	8	0	158323	158383	130	190	9e-06	58
BBDJ01000004.1	IS4Bsu1	82.67	733	124	2	14953	15684	801	71	1e-118	432
BBDJ01000004.1	IS4Bsu1	79.75	237	47	1	14566	14802	1186	951	4e-13	81.8
BBDJ01000004.1	IS641	84.55	110	17	0	14983	15092	767	658	1e-13	83.8
BBDJ01000004.1	IS641	93.75	48	3	0	15573	15620	188	141	4e-10	71.9
BBDJ01000011.1	MICBan1	91.3	46	4	0	22951	22996	1860	1815	1e-06	60
BBDJ01000012.1	ISSep3	84.71	170	26	0	62354	62523	313	482	3e-28	131
BBDJ01000012.1	ISHaha5	86.73	113	11	4	22846	22955	29	140	6e-11	73.8
BBDJ01000012.1	ISSpn6	80.54	149	29	0	62375	62523	334	482	2e-08	65.9
BBDJ01000012.1	ISCth10	78.26	230	50	0	62348	62577	301	530	9e-07	60
BBDJ01000012.1	ISBce18	91.67	48	2	1	38219	38266	55	10	4e-06	58
BBDJ01000013.1	IS655	88.04	92	11	0	78192	78283	405	314	2e-17	95.6
BBDJ01000016.1	ISBce18	95	80	3	1	38931	39009	577	498	1e-24	119
BBDJ01000016.1	ISBth10	92.59	81	5	1	38930	39009	560	480	1e-20	105
BBDJ01000019.1	ISLmo6	89.01	91	10	0	8310	8400	65	155	2e-19	101
BBDJ01000021.1	IS4Bsu1	87.1	62	8	0	51687	51748	1326	1265	6e-07	60
BBDJ01000024.1	ISBcy1	80.33	488	95	1	23604	24091	115	601	1e-48	198
BBDJ01000024.1	ISBcy1	80	365	71	2	24329	24693	838	1200	8e-28	129
BBDJ01000024.1	ISBcy1	85.71	77	11	0	24797	24873	1304	1380	9e-09	65.9
BBDJ01000024.1	ISAco1	85.4	137	20	0	23743	23879	213	349	4e-23	113
BBDJ01000024.1	ISAco1	88.14	59	7	0	24623	24681	1089	1147	1e-07	61.9
BBDJ01000024.1	ISBse2	83.59	128	21	0	23752	23879	25	152	3e-15	87.7
BBDJ01000024.1	ISBse2	87.1	62	8	0	24632	24693	901	962	6e-07	60
BBDJ01000024.1	ISFba3	94.64	56	3	0	23824	23879	336	391	3e-15	87.7
BBDJ01000024.1	ISRmsp2	92.5	40	3	0	24911	24950	1380	1419	9e-06	56
BBDJ01000031.1	IS4Bsu1	89.87	79	6	2	4644	4720	175	97	2e-12	77.8
BBDJ01000033.1	IS4Bsu1	80.93	1159	219	2	50540	51697	1158	1	2e-148	529
BBDJ01000033.1	IS641	79.09	263	55	0	50930	51192	764	502	8e-15	85.7
BBDJ01000033.1	IS641	93.88	49	3	0	50651	50699	1043	995	3e-11	73.8
BBDJ01000033.1	IS641	92.5	40	3	0	51523	51562	180	141	7e-06	56
BBDJ01000036.1	ISPana1	85.32	109	16	0	54646	54754	795	903	4e-16	89.7
BBDJ01000036.1	ISPana1	81.32	182	29	2	54766	54942	944	1125	1e-13	81.8
BBDJ01000036.1	ISPana1	86.76	68	9	0	54520	54587	653	720	3e-08	63.9
BBDJ01000036.1	ISBsu3	94.74	57	3	0	54763	54819	942	998	4e-16	89.7
BBDJ01000036.1	ISBsu3	83.59	128	21	0	54630	54757	780	907	2e-15	87.7
BBDJ01000036.1	ISBsu3	80.92	152	29	0	54451	54602	585	736	1e-10	71.9
BBDJ01000036.1	ISBwe1	83.74	123	20	0	54487	54609	621	743	7e-15	85.7
BBDJ01000036.1	ISBwe1	83.61	122	20	0	54633	54754	783	904	3e-14	83.8
BBDJ01000036.1	ISBko1	82.58	132	23	0	54623	54754	775	906	4e-13	79.8
BBDJ01000036.1	ISBko1	85.26	95	14	0	54493	54587	629	723	2e-12	77.8
BBDJ01000041.1	ISBsph2	84.3	363	57	0	36167	36529	409	47	6e-70	268
BBDJ01000041.1	ISBsph1	84.12	340	54	0	36181	36520	390	51	2e-63	246
BBDJ01000041.1	ISBsph1	84	100	15	1	35841	35939	726	627	2e-08	63.9
BBDJ01000041.1	ISSep3	84.04	332	53	0	36100	36431	482	151	5e-61	238
BBDJ01000041.1	IS657	91.03	78	7	0	36354	36431	227	150	3e-19	99.6
BBDJ01000041.1	IS657	83.75	80	13	0	36124	36203	457	378	4e-06	56
BBDJ01000041.1	ISCth10	80	235	43	2	36087	36319	489	257	7e-14	81.8
BBDJ01000041.1	ISStrs1	77.87	348	77	0	36094	36441	489	142	3e-13	79.8
BBDJ01000041.1	IS861	94.12	51	3	0	14824	14874	51	1	1e-12	77.8
BBDJ01000041.1	ISSpn6	86.57	67	9	0	36375	36441	207	141	7e-08	61.9
BBDJ01000041.1	IS1469	86.76	68	9	0	36378	36445	197	130	2e-08	63.9
BBDJ01000041.1	ISEch5	87.93	58	7	0	36106	36163	484	427	3e-07	60
BBDJ01000041.1	ISEnfa200	85.14	74	11	0	36145	36218	479	406	3e-07	60
BBDJ01000041.1	ISEnfa200	83.95	81	13	0	36369	36449	255	175	1e-06	58
BBDJ01000041.1	ISSpn11	89.29	56	4	1	14821	14874	56	1	1e-06	58
BBDJ01000062.1	ISSep1	92.31	65	5	0	990	1054	1054	1118	1e-17	89.7
BBDJ01000062.1	IS663	89.61	77	8	0	1014	1090	1113	1189	1e-17	89.7
BBDJ01000062.1	ISLac1	85.33	75	11	0	987	1061	931	1005	3e-09	61.9
BBDJ01000062.1	ISStin8	94.74	38	2	0	1002	1039	919	956	1e-08	60
BBDJ01000065.1	ISLgar1	94.34	53	2	1	5	57	5	56	7e-13	73.8
BBDJ01000066.1	ISBce14	91.53	59	5	0	187	245	1278	1220	4e-14	77.8
BBDJ01000066.1	ISCpe6	90.57	53	5	0	185	237	1280	1228	2e-10	65.9
BBDJ01000066.1	ISClte1	88.89	63	5	2	1405	1466	62	1	6e-07	54
BBDJ01000067.1	IS1661	92	50	4	0	1081	1130	1188	1237	4e-11	67.9
BBDJ01000067.1	ISBce15	93.02	43	3	0	361	403	478	520	2e-09	61.9
BBDJ01000067.1	ISBce18	91.84	49	3	1	375	423	492	539	4e-08	58
BBDJ01000067.1	ISAba45	92.5	40	3	0	811	850	944	983	1e-07	56
BBDJ01000067.1	ISBth167	91.3	46	3	1	378	423	502	546	2e-06	52
BBDJ01000069.1	ISBsu1	84.21	152	24	0	948	1099	957	1108	3e-24	111
BBDJ01000069.1	ISBsu1	90.74	54	5	0	1151	1204	1160	1213	4e-11	67.9
BBDJ01000069.1	ISBsu1	86.42	81	10	1	81	160	81	161	1e-10	65.9
BBDJ01000071.1	ISLmo6	89.36	94	10	0	907	1000	155	62	4e-23	107
Lysinibacillus contaminans DSM 25560
LGRV01000003.1	ISSne1	78.56	807	167	3	1528090	1528895	802	1	8e-51	210
LGRV01000003.1	ISSne1	86.27	153	21	0	1527671	1527823	1221	1069	1e-28	137
LGRV01000003.1	ISBcy1	79.7	527	107	0	1596961	1597487	152	678	1e-46	196
LGRV01000003.1	ISBcy1	79.7	527	107	0	112726	113252	678	152	1e-46	196
LGRV01000003.1	ISBcy1	90.48	84	8	0	1597945	1598028	1136	1219	1e-18	103
LGRV01000003.1	ISBcy1	90.48	84	8	0	112185	112268	1219	1136	1e-18	103
LGRV01000003.1	ISBcy1	81.67	120	22	0	1597663	1597782	854	973	1e-06	63.9
LGRV01000003.1	ISBcy1	81.67	120	22	0	112431	112550	973	854	1e-06	63.9
LGRV01000003.1	ISBsph1	84.96	246	34	2	114365	114610	56	298	7e-42	180
LGRV01000003.1	ISBsph2	84.27	248	36	2	114363	114610	59	303	3e-38	168
LGRV01000003.1	ISSpgl1	81.76	296	54	0	1342526	1342821	1629	1334	3e-35	159
LGRV01000003.1	ISSpgl1	97.14	35	1	0	1730381	1730415	797	763	5e-06	61.9
LGRV01000003.1	ISHaha5	82.08	307	47	5	1745017	1745321	29	329	2e-29	139
LGRV01000003.1	ISHaha5	82.08	307	47	5	833077	833381	329	29	2e-29	139
LGRV01000003.1	ISHaha5	82.08	307	47	5	273402	273706	329	29	2e-29	139
LGRV01000003.1	ISHaha5	84.46	148	23	0	1746032	1746179	1037	1184	6e-21	111
LGRV01000003.1	ISHaha5	84.46	148	23	0	832219	832366	1184	1037	6e-21	111
LGRV01000003.1	ISHaha5	84.46	148	23	0	272544	272691	1184	1037	6e-21	111
LGRV01000003.1	ISHaha5	81.89	127	23	0	1745497	1745623	502	628	2e-08	69.9
LGRV01000003.1	ISHaha5	81.89	127	23	0	832775	832901	628	502	2e-08	69.9
LGRV01000003.1	ISHaha5	81.89	127	23	0	273100	273226	628	502	2e-08	69.9
LGRV01000003.1	ISBame1	83.78	185	30	0	1527662	1527846	1229	1045	2e-26	129
LGRV01000003.1	ISBame1	89.38	113	9	3	1528744	1528855	147	37	3e-19	105
LGRV01000003.1	ISBame1	84.62	104	16	0	1528211	1528314	680	577	2e-11	79.8
LGRV01000003.1	ISBsp5	90.72	97	8	1	831513	831608	1	97	1e-21	113
LGRV01000003.1	ISBsp5	84.16	101	15	1	866065	866165	188	89	3e-07	65.9
LGRV01000003.1	ISBsp5	81.82	121	22	0	1346066	1346186	366	246	3e-07	65.9
LGRV01000003.1	ISBsp5	87.5	64	8	0	1481809	1481872	125	188	1e-06	63.9
LGRV01000003.1	ISBsu1	85.42	144	19	2	2159032	2159174	966	1108	1e-18	103
LGRV01000003.1	ISPana1	87.85	107	12	1	997837	997942	1092	986	5e-18	101
LGRV01000003.1	ISBce18	98	50	1	0	1786831	1786880	50	1	5e-15	91.7
LGRV01000003.1	ISBse2	89.61	77	8	0	1597147	1597223	100	176	2e-14	89.7
LGRV01000003.1	ISBse2	89.61	77	8	0	112990	113066	176	100	2e-14	89.7
LGRV01000003.1	ISBse2	90	60	6	0	1598226	1598285	1179	1238	5e-09	71.9
LGRV01000003.1	ISBse2	90	60	6	0	111928	111987	1238	1179	5e-09	71.9
LGRV01000003.1	ISBsp4	81.65	158	29	0	1597096	1597253	470	627	1e-12	83.8
LGRV01000003.1	ISBsp4	81.65	158	29	0	112960	113117	627	470	1e-12	83.8
LGRV01000003.1	ISBsp4	84.09	88	14	0	111900	111987	1687	1600	1e-06	63.9
LGRV01000003.1	ISAco1	80.1	196	39	0	1597058	1597253	208	403	2e-11	79.8
LGRV01000003.1	ISBth10	95.74	47	2	0	1786834	1786880	47	1	8e-11	77.8
LGRV01000003.1	IS658	86.59	82	11	0	2364889	2364970	1058	977	3e-10	75.8
LGRV01000003.1	IS658	86.59	82	11	0	340462	340543	1058	977	3e-10	75.8
LGRV01000003.1	ISSep3	90.16	61	6	0	114458	114518	157	217	1e-09	73.8
LGRV01000003.1	ISLmo6	85.11	94	13	1	2365789	2365881	155	62	8e-08	67.9
LGRV01000003.1	ISLmo6	85.11	94	13	1	341362	341454	155	62	8e-08	67.9
LGRV01000003.1	ISEfm2	90.74	54	5	0	1527763	1527816	1120	1067	8e-08	67.9
LGRV01000003.1	ISBsp3	93.1	58	2	2	800393	800449	1	57	8e-08	67.9
LGRV01000003.1	ISBko1	84.95	93	13	1	997836	997927	1096	1004	3e-07	65.9
LGRV01000003.1	ISErh1	87.69	65	8	0	2159084	2159148	1011	1075	3e-07	65.9
LGRV01000003.1	ISEf1	88.33	60	7	0	1528603	1528662	293	234	1e-06	63.9
LGRV01000003.1	ISPti1	91.49	47	4	0	1597682	1597728	876	922	5e-06	61.9
LGRV01000003.1	ISPti1	91.49	47	4	0	112485	112531	922	876	5e-06	61.9
LGRV01000007.1	ISBcy1	79.7	527	107	0	376271	376797	152	678	2e-47	196
LGRV01000007.1	ISBcy1	90.48	84	8	0	377255	377338	1136	1219	3e-19	103
LGRV01000007.1	ISBcy1	81.67	120	22	0	376973	377092	854	973	2e-07	63.9
LGRV01000007.1	ISBse2	89.61	77	8	0	376457	376533	100	176	4e-15	89.7
LGRV01000007.1	ISBse2	90	60	6	0	377536	377595	1179	1238	1e-09	71.9
LGRV01000007.1	ISBsp4	81.65	158	29	0	376406	376563	470	627	3e-13	83.8
LGRV01000007.1	ISAco1	80.1	196	39	0	376368	376563	208	403	4e-12	79.8
LGRV01000007.1	ISSne1	86.9	84	9	2	88857	88939	37	119	2e-07	63.9
LGRV01000007.1	ISSne1	91.49	47	4	0	89011	89057	218	264	9e-07	61.9
LGRV01000007.1	ISPti1	91.49	47	4	0	376992	377038	876	922	9e-07	61.9
LGRV01000001.1	ISBcy1	79.7	527	107	0	41597	42123	152	678	2e-47	196
LGRV01000001.1	ISBcy1	90.48	84	8	0	42581	42664	1136	1219	2e-19	103
LGRV01000001.1	ISBcy1	81.67	120	22	0	42299	42418	854	973	2e-07	63.9
LGRV01000001.1	ISBsu1	89.69	97	10	0	95086	95182	1109	1013	2e-22	113
LGRV01000001.1	ISBse2	89.61	77	8	0	41783	41859	100	176	3e-15	89.7
LGRV01000001.1	ISBse2	90	60	6	0	42862	42921	1179	1238	8e-10	71.9
LGRV01000001.1	ISBsp4	81.65	158	29	0	41732	41889	470	627	2e-13	83.8
LGRV01000001.1	ISAco1	80.1	196	39	0	41694	41889	208	403	3e-12	79.8
LGRV01000001.1	ISErh1	89.06	64	7	0	95113	95176	1075	1012	8e-10	71.9
LGRV01000001.1	ISLmo6	84.47	103	15	1	87144	87245	164	62	3e-09	69.9
LGRV01000001.1	IS658	86.08	79	11	0	86256	86334	1055	977	3e-09	69.9
LGRV01000001.1	ISPti1	91.49	47	4	0	42318	42364	876	922	8e-07	61.9
LGRV01000004.1	IS658	86.59	82	11	0	4973	5054	977	1058	1e-11	75.8
LGRV01000004.1	ISLmo6	85.11	94	13	1	4085	4177	62	155	3e-09	67.9
Lysinibacillus xylanilyticus t26
PHQY01000002.1	ISSpgl1	80.47	128	25	0	6045	6172	1527	1400	5e-06	56
PHQY01000321.1	ISSpgl1	83.18	107	18	0	95379	95485	1689	1583	2e-09	69.9
PHQY01000322.1	ISBwe1	90.77	65	6	0	12847	12911	266	202	2e-13	81.8
PHQY01000322.1	ISBwe1	91.11	45	4	0	12929	12973	385	429	3e-06	58
PHQY01000322.1	ISPana1	85.71	77	11	0	12835	12911	277	201	1e-08	65.9
PHQY01000322.1	ISPana1	88.68	53	6	0	12934	12986	389	441	3e-06	58
PHQY01000326.1	ISBce18	92	50	4	0	1803	1852	1	50	9e-10	67.9
PHQY01000327.1	ISBsu3	81.37	263	49	0	16176	16438	1312	1574	2e-29	133
PHQY01000327.1	ISBcy1	87.65	81	10	0	20823	20903	1270	1350	8e-14	81.8
PHQY01000587.1	ISBce14	85.9	78	11	0	37687	37764	1278	1201	1e-09	67.9
PHQY01000587.1	ISBce14	92.68	41	3	0	37508	37548	1457	1417	1e-06	58
PHQY01000587.1	ISClte1	87.14	70	9	0	37677	37746	1296	1227	1e-09	67.9
PHQY01000587.1	ISCpe6	82.3	113	20	0	37654	37766	1311	1199	5e-09	65.9
PHQY01000587.1	ISBsp3	100	28	0	0	37686	37713	1307	1280	5e-06	56
PHQY01000594.1	ISBsp3	100	29	0	0	5102	5130	2	30	3e-07	58
PHQY01000612.1	ISBce11	92.83	279	19	1	38704	38981	2111	1833	2e-105	387
PHQY01000612.1	ISBce11	91.23	57	5	0	38986	39042	1697	1753	4e-11	73.8
PHQY01000612.1	ISBth5	91.64	287	23	1	38696	38981	4188	3902	1e-100	371
PHQY01000612.1	IS231H	87.01	177	22	1	41024	41200	1	176	2e-37	161
PHQY01000612.1	IS231F2	83.33	186	30	1	41016	41200	722	907	1e-23	115
PHQY01000612.1	IS231R	89.01	91	9	1	41057	41147	33	122	4e-17	93.7
PHQY01000612.1	IS231Q	84.5	129	17	2	41054	41182	31	156	4e-14	83.8
PHQY01000612.1	IS231J	84.38	128	18	2	41065	41191	42	168	6e-13	79.8
PHQY01000646.1	ISHaha5	91.14	79	6	1	59354	59432	122	199	2e-16	93.7
PHQY01000646.1	ISBce15	92	75	5	1	148390	148463	1267	1193	2e-16	93.7
PHQY01000646.1	ISBce18	86.9	84	11	0	256356	256439	1286	1369	3e-12	79.8
PHQY01000646.1	ISBce18	97.06	34	1	0	256481	256514	1406	1439	3e-06	60
PHQY01000646.1	ISBce14	97.56	41	1	0	57449	57489	1417	1457	2e-10	73.8
PHQY01000646.1	ISBame1	86.9	84	8	2	39632	39715	1	81	5e-08	65.9
PHQY01000646.1	ISBce19	84.71	85	13	0	256355	256439	1280	1364	5e-08	65.9
PHQY01000646.1	IS231L	91.67	48	4	0	341122	341169	1855	1808	2e-07	63.9
PHQY01000656.1	ISBce21	89.71	719	67	4	160102	160818	1760	1047	0	813
PHQY01000658.1	ISCbt4	80.06	642	126	2	61776	62416	1914	2554	6e-62	242
PHQY01000658.1	ISCbt4	83.89	211	34	0	60424	60634	2	212	7e-34	149
PHQY01000658.1	ISCbt4	82.48	314	38	9	60752	61060	334	635	2e-28	131
PHQY01000658.1	ISCbt4	89.19	74	8	0	61371	61444	1509	1582	3e-14	83.8
PHQY01000658.1	ISBth15	85.58	104	15	0	61992	62095	1113	1216	2e-15	87.7
PHQY01000662.1	IS861	97.3	37	1	0	139169	139205	9	45	3e-08	65.9
PHQY01000671.1	ISBce19	83.61	1226	197	4	71476	72699	222	1445	0	805
PHQY01000671.1	ISBce19	95.38	65	1	2	71255	71318	1	64	7e-16	89.7
PHQY01000671.1	ISBce18	84.38	954	147	2	71747	72699	498	1450	0	694
PHQY01000671.1	ISBce18	95.74	47	2	0	71621	71667	369	415	3e-12	77.8
PHQY01000671.1	ISBth10	79.82	560	113	0	71759	72318	492	1051	2e-53	214
PHQY01000671.1	ISBth10	93.88	49	3	0	71617	71665	362	410	4e-11	73.8
PHQY01000671.1	ISBth10	80.23	177	35	0	72441	72617	1174	1350	4e-11	73.8
PHQY01000671.1	ISBth167	91.84	49	4	0	71606	71654	352	400	1e-08	65.9
PHQY01000680.1	ISSpgl1	91.67	60	5	0	5746	5805	1060	1001	4e-13	79.8
PHQY01000680.1	ISSpgl1	96.88	32	1	0	6044	6075	32	1	6e-06	56
PHQY01000691.1	ISCbt4	87.01	77	9	1	13482	13558	2463	2538	7e-09	65.9
PHQY01000707.1	ISCbt4	82.73	411	66	2	28561	28970	2148	2554	4e-62	242
PHQY01000707.1	ISCbt4	83.74	203	27	1	28232	28434	326	522	3e-32	143
PHQY01000707.1	ISCbt4	87.74	106	13	0	28017	28122	107	212	2e-21	107
PHQY01000707.1	ISCbt4	88.14	59	7	0	28496	28554	582	640	8e-08	61.9
Lysinibacillus sp. UBA7518
DLNE01000008.1	ISBsp5	92.86	56	4	0	87047	87102	58	3	2e-12	79.8
DLNE01000008.1	ISBsp5	80.89	157	30	0	86741	86897	1494	1338	1e-10	73.8
DLNE01000008.1	ISBsp5	90.74	54	5	0	86962	87015	230	177	9e-09	67.9
DLNE01000020.1	ISBsph2	82.81	128	20	1	105235	105360	115	242	5e-11	73.8
DLNE01000020.1	ISBce19	83.18	107	17	1	3108	3214	29	134	2e-07	61.9
DLNE01000011.1	ISBsp5	94.41	537	30	0	242355	242891	1208	1744	0	827
DLNE01000011.1	ISBsp5	87.5	96	6	3	258435	258524	1	96	1e-11	77.8
DLNE01000011.1	ISTte1	88.24	102	12	0	242637	242738	1311	1412	1e-20	107
DLNE01000011.1	ISBsp3	93.9	82	3	2	57793	57873	41	121	1e-20	107
DLNE01000011.1	ISBpu1	86.67	120	14	2	242605	242723	1260	1378	6e-17	95.6
DLNE01000011.1	ISEfa12	81.89	127	23	0	242609	242735	1280	1406	3e-09	69.9
DLNE01000042.1	ISBsp5	89.61	77	7	1	28216	28291	1512	1588	6e-14	81.8
DLNE01000012.1	ISBce19	84.97	153	23	0	83338	83490	366	214	4e-25	121
DLNE01000012.1	ISBce19	83.33	126	16	3	83581	83704	123	1	8e-08	63.9
DLNE01000012.1	ISBth167	85.56	90	12	1	83615	83704	89	1	5e-09	67.9
DLNE01000012.1	ISBce18	91.07	56	3	1	83649	83704	54	1	2e-08	65.9
DLNE01000012.1	ISBth10	85.37	82	10	1	83623	83704	80	1	3e-07	61.9
DLNE01000048.1	ISBce18	82.66	773	132	1	32499	33271	1450	680	8e-129	464
DLNE01000048.1	ISBce18	93.33	60	4	0	33394	33453	557	498	2e-15	87.7
DLNE01000048.1	ISBce18	92.86	70	3	2	33875	33942	70	1	3e-14	83.8
DLNE01000048.1	ISBce19	90	70	5	2	33874	33942	69	1	2e-09	67.9
DLNE01000048.1	ISBce19	91.67	48	4	0	33514	33561	429	382	3e-08	63.9
DLNE01000048.1	ISBth10	79.71	276	56	0	32969	33244	964	689	3e-20	103
DLNE01000048.1	ISBth10	86.27	102	14	0	32657	32758	1276	1175	1e-16	91.7
DLNE01000048.1	ISBth10	95.56	45	1	1	33899	33942	45	1	7e-09	65.9
DLNE01000048.1	ISHaha3	84.62	104	16	0	32655	32758	1279	1176	5e-13	79.8
DLNE01000048.1	ISBth167	95.24	42	2	0	33412	33453	546	505	2e-09	67.9
DLNE01000047.1	ISBce18	90.38	52	3	1	16890	16941	1	50	8e-07	58
DLNE01000028.1	ISBsp5	85.81	289	38	2	12821	13106	1284	1572	2e-59	234
DLNE01000031.1	ISBsp5	83.9	236	37	1	37546	37781	400	166	6e-37	159
DLNE01000031.1	ISBsp5	91.03	78	5	2	11318	11393	1	78	3e-14	83.8
DLNE01000031.1	ISBsp5	97.5	40	1	0	37458	37497	1725	1686	1e-10	71.9
DLNE01000031.1	ISBsph1	85.14	74	11	0	4	77	653	726	4e-07	60
DLNE01000037.1	ISHaha5	84.29	140	19	3	5465	5601	173	34	1e-12	79.8
DLNE01000032.1	ISBsp5	96.6	912	30	1	16703	17614	1744	834	0	1554
DLNE01000032.1	ISTte1	87.25	102	13	0	16857	16958	1412	1311	1e-19	99.6
DLNE01000032.1	ISBpu1	85.27	129	17	2	16872	16999	1378	1251	1e-16	89.7
DLNE01000032.1	ISEfa12	83.64	110	18	0	16860	16969	1406	1297	2e-12	75.8
DLNE01000032.1	ISBcl1	96.88	32	1	0	16965	16996	1306	1275	2e-06	56
DLNE01000032.1	ISEfa7	87.27	55	7	0	16932	16986	1341	1287	8e-06	54
DLNE01000026.1	ISBsp5	85.53	76	11	0	22337	22412	1366	1441	2e-08	63.9
DLNE01000026.1	ISBsp5	85.51	69	10	0	22209	22277	163	231	1e-06	58
DLNE01000026.1	ISBsp5	92.5	40	3	0	22101	22140	58	97	5e-06	56
DLNE01000046.1	ISBsp5	94.38	160	8	1	1	159	160	1	3e-61	238
DLNE01000013.1	ISSep3	83.02	324	55	0	52877	53200	171	494	8e-51	206
DLNE01000013.1	ISBsph2	83.7	227	37	0	52872	53098	160	386	7e-36	157
DLNE01000013.1	ISBsph1	84	100	15	1	53346	53444	627	726	7e-08	63.9
DLNE01000013.1	ISStrs1	79.74	311	63	0	52871	53181	166	476	6e-24	117
DLNE01000013.1	ISBsp5	95.74	47	2	0	47015	47061	46	92	5e-12	77.8
DLNE01000013.1	ISBsp5	88.89	54	6	0	47195	47248	1418	1365	1e-06	60
DLNE01000013.1	ISCth10	82.3	113	20	0	52983	53095	271	383	2e-08	65.9
DLNE01000013.1	ISErh1	85.53	76	11	0	158	233	1088	1013	7e-08	63.9
DLNE01000013.1	ISSpn6	80.28	142	28	0	53040	53181	334	475	1e-06	60
DLNE01000013.1	ISOih2	79.19	173	36	0	53028	53200	324	496	5e-06	58
DLNE01000018.1	ISBsp5	93.33	90	5	1	18163	18251	2	91	8e-26	123
DLNE01000039.1	ISBsu1	94.87	39	2	0	150580	150618	81	119	4e-07	61.9
DLNE01000041.1	ISBce18	84.23	336	47	2	135821	136156	1121	1450	3e-60	238
DLNE01000041.1	ISBce19	80.26	390	71	2	135767	136156	1062	1445	3e-35	155
DLNE01000041.1	ISBth10	83.33	102	17	0	135893	135994	1175	1276	6e-09	67.9
Lysinibacillus sphaericus OT4b.31
KB933398.1	ISLca5	83.06	496	83	1	1763452	1763947	1290	1784	2e-80	309
KB933398.1	ISBce18	87.56	217	27	0	2874645	2874861	1450	1234	2e-52	216
KB933398.1	ISBce18	96.23	53	2	0	2874921	2874973	53	1	3e-14	89.7
KB933398.1	ISBce18	96.23	53	2	0	1868812	1868864	53	1	3e-14	89.7
KB933398.1	ISBce18	93.02	43	3	0	3407532	3407574	498	540	7e-06	61.9
KB933398.1	ISBce19	94.92	59	2	1	2874915	2874973	58	1	5e-13	85.7
KB933398.1	ISBce19	94.92	59	2	1	1868806	1868864	58	1	5e-13	85.7
KB933398.1	ISBce19	85.23	88	13	0	3407487	3407574	448	535	8e-09	71.9
KB933398.1	ISBsp5	88.44	173	19	1	562585	562756	1428	1600	2e-40	176
KB933398.1	ISBsp5	90.85	142	12	1	562385	562525	71	212	1e-38	170
KB933398.1	ISBsp5	88.24	136	16	0	3622055	3622190	1458	1593	3e-30	143
KB933398.1	ISBsp5	87.8	123	14	1	3561490	3561612	544	423	1e-22	117
KB933398.1	ISBsp5	86.84	114	15	0	3561244	3561357	1494	1607	1e-19	107
KB933398.1	ISBsp5	89.36	94	10	0	3611297	3611390	1512	1605	1e-19	107
KB933398.1	ISBsp5	83.82	173	26	2	2904173	2904344	429	600	5e-19	105
KB933398.1	ISBsp5	85.84	113	16	0	3575137	3575249	205	93	1e-16	97.6
KB933398.1	ISBsp5	84.21	133	20	1	118408	118539	1590	1458	3e-14	89.7
KB933398.1	ISBsp5	90.41	73	7	0	663997	664069	1535	1607	3e-14	89.7
KB933398.1	ISBsp5	85.86	99	14	0	2293199	2293297	1556	1458	5e-13	85.7
KB933398.1	ISBsp5	91.04	67	6	0	2686825	2686891	1524	1458	5e-13	85.7
KB933398.1	ISBsp5	86.17	94	13	0	2970095	2970188	1458	1551	2e-12	83.8
KB933398.1	ISBsp5	84.62	104	16	0	3561658	3561761	213	110	3e-11	79.8
KB933398.1	ISBsp5	84.17	120	18	1	139858	139977	610	492	3e-11	79.8
KB933398.1	ISBsp5	92.73	55	4	0	4039712	4039766	3	57	1e-10	77.8
KB933398.1	ISBsp5	90.48	63	6	0	2799299	2799361	1593	1531	1e-10	77.8
KB933398.1	ISBsp5	89.23	65	7	0	2929599	2929663	1458	1522	2e-09	73.8
KB933398.1	ISBsp5	92.45	53	4	0	1364698	1364750	1585	1533	2e-09	73.8
KB933398.1	ISBsp5	93.62	47	3	0	3123804	3123850	553	507	3e-08	69.9
KB933398.1	ISBsp5	87.88	66	8	0	1817854	1817919	1600	1535	1e-07	67.9
KB933398.1	ISBsp5	90.16	61	5	1	833469	833529	1	60	5e-07	65.9
KB933398.1	ISBsp5	85.88	85	11	1	1891068	1891151	767	851	5e-07	65.9
KB933398.1	ISBsp5	88.41	69	7	1	1439823	1439890	1493	1561	5e-07	65.9
KB933398.1	ISBsp5	95	40	2	0	574568	574607	140	179	2e-06	63.9
KB933398.1	ISBsp5	86.11	72	10	0	656827	656898	592	663	2e-06	63.9
KB933398.1	ISBsp5	89.29	56	6	0	2225323	2225378	1608	1553	2e-06	63.9
KB933398.1	ISBsp5	89.47	57	3	1	2206934	2206987	1	57	7e-06	61.9
KB933398.1	ISBsp5	84.34	83	13	0	1890909	1890991	387	469	7e-06	61.9
KB933398.1	ISHaha5	82.25	276	47	2	3880598	3880872	31	305	3e-30	143
KB933398.1	ISHaha5	87.5	160	18	2	2041129	2041288	70	227	3e-30	143
KB933398.1	ISHaha5	89.11	101	11	0	2042123	2042223	1066	1166	2e-21	113
KB933398.1	ISHaha5	89.69	97	9	1	1294280	1294376	132	227	5e-19	105
KB933398.1	ISHaha5	83.22	143	24	0	3881605	3881747	1039	1181	2e-15	93.7
KB933398.1	ISBth167	86.45	155	21	0	3109920	3110074	1354	1200	1e-29	141
KB933398.1	ISBth167	84.17	139	22	0	2013803	2013941	1377	1239	9e-18	101
KB933398.1	ISSpgl1	80	335	67	0	1803731	1804065	1203	1537	2e-27	133
KB933398.1	ISBsu1	85.53	152	22	0	2356985	2357136	1108	957	1e-25	127
KB933398.1	ISBsu1	91.67	96	8	0	2512525	2512620	1013	1108	1e-25	127
KB933398.1	ISBce15	87.72	114	14	0	3109961	3110074	1306	1193	6e-22	115
KB933398.1	ISBce15	88.06	67	8	0	2013875	2013941	1298	1232	3e-08	69.9
KB933398.1	ISBsp3	93.75	64	3	1	2223456	2223518	1	64	1e-13	87.7
KB933398.1	ISBsp3	92.73	55	4	0	2433078	2433132	1	55	1e-10	77.8
KB933398.1	MICBce6	87.95	83	10	0	3770398	3770480	588	506	5e-13	85.7
KB933398.1	ISBsph2	89.47	76	7	1	2549698	2549773	97	171	3e-11	79.8
KB933398.1	ISBpu1	91.53	59	5	0	2686833	2686891	1318	1260	1e-10	77.8
KB933398.1	ISBpu1	89.83	59	6	0	2293239	2293297	1318	1260	3e-08	69.9
KB933398.1	ISBpu1	89.83	59	5	1	118482	118539	1318	1260	7e-06	61.9
KB933398.1	ISEfa7	90.2	51	5	0	2970103	2970153	1291	1341	7e-06	61.9
KB933398.1	ISSpl1	97.83	46	0	1	2717396	2717440	46	1	5e-10	75.8
KB933398.1	IS231L	95.24	42	2	0	1276563	1276604	1814	1855	1e-07	67.9
KB933398.1	IS663	89.29	56	6	0	1661651	1661706	358	303	2e-06	63.9
KB933398.1	ISStin7	93.62	47	2	1	2717395	2717440	47	1	7e-06	61.9
KB933398.1	ISErh1	84.34	83	13	0	2356991	2357073	1095	1013	7e-06	61.9
KB933401.1	ISBsu1	88.89	54	6	0	7	60	1160	1213	9e-09	60
KB933402.1	ISBsp5	92.5	120	8	1	6771	6890	1597	1479	5e-37	159
KB933402.1	ISTte1	90.74	54	4	1	6782	6835	1407	1355	3e-07	60
KB933403.1	ISBsp5	86.17	311	27	4	53264	53564	305	1	8e-70	268
KB933403.1	ISBsp5	89.7	165	16	1	53104	53267	1074	910	1e-44	184
KB933403.1	ISHaha5	87.3	63	8	0	4006	4068	712	774	1e-07	61.9
KB933403.1	ISHaha5	82.98	94	16	0	4376	4469	1082	1175	4e-07	60
KB933404.1	ISHaha5	95	40	2	0	89085	89124	29	68	4e-08	63.9
KB933406.1	ISPana1	84.87	119	18	0	65128	65246	1062	944	4e-17	93.7
KB933406.1	ISBsu3	87.18	78	10	0	65171	65248	1020	943	1e-11	75.8
KB933406.1	ISBko1	86.05	86	12	0	65161	65246	1032	947	1e-11	75.8
KB933406.1	ISBsp5	89.29	56	5	1	15437	15491	2	57	9e-06	56
KB933409.1	ISBce18	96.15	52	2	0	33827	33878	1	52	1e-15	87.7
KB933409.1	ISBth10	95.45	44	2	0	33835	33878	9	52	6e-11	71.9
KB933410.1	ISBsph1	83.61	720	110	6	26867	27580	9	726	2e-124	448
KB933410.1	ISBsph2	85.07	529	74	3	26896	27421	43	569	1e-110	402
KB933410.1	ISStrs1	82.47	194	34	0	27114	27307	269	462	4e-24	115
KB933410.1	ISStrs1	89.39	66	7	0	26987	27052	142	207	3e-12	75.8
KB933410.1	ISSep3	79.08	306	64	0	26997	27302	151	456	2e-19	99.6
KB933410.1	ISOih2	82.07	145	26	0	27168	27312	324	468	5e-14	81.8
KB933410.1	ISCth10	85.54	83	12	0	27123	27205	271	353	2e-10	69.9
KB933410.1	IS657	80.65	155	30	0	27153	27307	306	460	2e-10	69.9
KB933410.1	IS1469	85.53	76	11	0	26983	27058	130	205	1e-08	63.9
KB933410.1	IS200H	93.02	43	3	0	26868	26910	6	48	5e-08	61.9
KB933410.1	ISEnfa200	83.75	80	13	0	26985	27064	181	260	3e-06	56
KB933411.1	ISClsp1	87.1	93	12	0	33642	33734	410	318	6e-16	89.7
KB933411.1	ISHahy2	93.33	45	3	0	33690	33734	350	306	8e-09	65.9
KB933411.1	ISEfa8	97.06	34	1	0	33701	33734	342	309	5e-07	60
KB933416.1	ISBsp5	100	30	0	0	2340	2369	30	59	3e-08	60
KB933418.1	IS655	89.62	106	11	0	16956	17061	419	314	2e-26	123
KB933418.1	ISClsp1	90.72	97	9	0	16965	17061	414	318	8e-26	121
KB933418.1	ISHahy2	95.74	47	2	0	17015	17061	352	306	1e-12	77.8
KB933418.1	ISEfa8	91.67	48	4	0	17014	17061	356	309	2e-08	63.9
KB933418.1	IS1485	97.14	35	1	0	17027	17061	344	310	6e-08	61.9
KB933418.1	ISBsu1	90.38	52	4	1	9446	9496	81	132	4e-06	56
KB933425.1	ISEnfa5	84.27	89	11	2	1602	1688	1599	1686	3e-06	52
KB933427.1	ISBpu1	93.44	61	4	0	189	249	1320	1260	4e-18	89.7
KB933427.1	ISEfa7	92.73	55	4	0	191	245	1341	1287	2e-14	77.8
KB933427.1	ISTte1	82.02	89	16	0	122	210	1406	1318	3e-06	50.1
KB933432.1	IS662	84.93	73	11	0	127	199	126	198	2e-08	58
KB933432.1	IS656	87.76	49	6	0	768	816	770	818	6e-06	50.1
KB933444.1	ISBsp3	92	50	4	0	7487	7536	163	212	3e-10	67.9
KB933448.1	ISHaha5	85.9	78	11	0	151	228	1481	1404	2e-11	67.9
KB933450.1	ISBce19	86.44	59	8	0	199	257	1246	1188	6e-07	54
KB933450.1	ISBth10	84.81	79	12	0	874	952	558	480	3e-09	61.9
KB933450.1	ISBth10	100	27	0	0	294	320	1138	1112	6e-07	54
KB933450.1	ISKpn1	94.12	34	2	0	485	518	961	928	2e-06	52
KB933453.1	ISBsp5	87.78	90	11	0	1114	1203	1504	1593	7e-18	91.7
KB933461.1	ISBce18	84.87	119	18	0	1097	1215	1130	1248	6e-19	93.7
KB933461.1	ISBce18	91.23	57	5	0	459	515	492	548	6e-13	73.8
KB933461.1	ISBce18	84.85	66	10	0	902	967	935	1000	2e-06	52
KB933461.1	ISBth10	93.88	49	3	0	458	506	473	521	6e-13	73.8
KB933461.1	ISBth10	95.12	41	2	0	1089	1129	1104	1144	1e-10	65.9
KB933461.1	ISBth10	85.48	62	9	0	812	873	827	888	2e-06	52
KB933461.1	ISBth167	93.33	45	3	0	462	506	502	546	1e-10	65.9
KB933461.1	ISBth167	85.92	71	10	0	863	933	903	973	2e-09	61.9
KB933461.1	ISKpn1	89.29	56	6	0	1163	1218	1192	1247	6e-10	63.9
KB933461.1	ISKpn1	94.74	38	2	0	468	505	506	543	9e-09	60
KB933461.1	ISKpn1	97.06	34	1	0	899	932	928	961	9e-09	60
KB933461.1	ISBce19	94.29	35	2	0	481	515	509	543	5e-07	54
KB933461.1	ISHar1	90.7	43	4	0	465	507	493	535	5e-07	54
KB933462.1	ISBce19	81.95	1147	199	4	90	1229	214	1359	4e-174	609
KB933462.1	ISBce18	82.93	867	148	0	363	1229	498	1364	5e-155	545
KB933462.1	ISBth10	85.9	78	11	0	1057	1134	1174	1251	4e-11	67.9
KB933462.1	ISBth10	96.67	30	1	0	258	287	381	410	2e-06	52
KB933462.1	ISPlge3	96.55	29	1	0	374	402	520	548	8e-06	50.1
KB933462.1	IS1221F	90.24	41	4	0	716	756	895	935	8e-06	50.1
Lysinibacillus mangiferihumi M-GX18
PYWM01000096.1	ISSne1	89.47	57	5	1	1178	1234	1396	1341	4e-08	58
PYWM01000097.1	IS655	94.34	53	3	0	310	362	313	365	2e-15	81.8
PYWM01000097.1	ISHahy2	93.62	47	3	0	311	357	306	352	9e-12	69.9
PYWM01000010.1	ISBsp5	90.41	271	26	0	32413	32683	1338	1608	2e-88	331
PYWM01000010.1	ISBsp5	91.23	57	4	1	32144	32199	1	57	2e-08	65.9
PYWM01000010.1	ISBpu1	86.92	130	15	2	32524	32652	1251	1379	5e-21	107
PYWM01000010.1	ISEfa12	81.38	145	27	0	32516	32660	1259	1403	7e-11	73.8
PYWM01000010.1	ISTte1	93.02	43	3	0	32609	32651	1355	1397	3e-07	61.9
PYWM01000010.1	ISEfa7	89.09	55	6	0	32537	32591	1287	1341	3e-07	61.9
PYWM01000010.1	ISBcl1	82.22	135	22	2	32527	32660	1275	1408	3e-07	61.9
PYWM01000114.1	ISCbo6	85.53	76	11	0	588	663	1689	1764	3e-10	63.9
PYWM01000011.1	ISBth15	82.09	134	24	0	145403	145536	1490	1357	2e-11	75.8
PYWM01000011.1	ISCbo6	85.53	76	11	0	145622	145697	1764	1689	7e-08	63.9
PYWM01000122.1	ISSne1	81.54	130	24	0	202	331	1091	1220	2e-11	67.9
PYWM01000122.1	ISLgar5	83.75	80	13	0	196	275	1076	1155	6e-08	56
PYWM01000013.1	ISBsp5	97.44	39	1	0	38398	38436	75	113	1e-09	69.9
PYWM01000136.1	ISClte1	88.33	60	7	0	189	248	1409	1350	1e-10	63.9
PYWM01000017.1	ISBce19	88.64	88	8	2	89479	89565	1	87	8e-13	79.8
PYWM01000017.1	ISBsu1	97.5	40	1	0	71151	71190	119	80	2e-10	71.9
PYWM01000019.1	ISSne1	80.03	736	141	4	285	1018	732	1	6e-69	266
PYWM01000019.1	ISBame1	79.72	212	43	0	333	544	683	472	8e-13	79.8
PYWM01000019.1	ISEfm2	80.19	212	42	0	479	690	529	318	3e-15	87.7
PYWM01000019.1	ISLgar5	81.17	154	29	0	537	690	471	318	1e-11	75.8
PYWM01000001.1	ISBsu1	84.73	203	28	3	370128	370328	1012	1213	2e-28	133
PYWM01000001.1	ISBsu1	97.5	40	1	0	369196	369235	80	119	7e-10	71.9
PYWM01000001.1	ISBsu1	97.37	38	1	0	78027	78064	82	119	1e-08	67.9
PYWM01000001.1	ISBsu1	97.37	38	1	0	174696	174733	82	119	1e-08	67.9
PYWM01000001.1	ISErh1	92.31	65	5	0	370134	370198	1011	1075	3e-15	89.7
PYWM01000001.1	ISEnfa5	82.69	104	18	0	175528	175631	364	467	2e-07	63.9
PYWM01000021.1	ISBwe3	84.52	491	76	0	23557	24047	127	617	1e-100	371
PYWM01000021.1	ISBwe2	83.18	327	55	0	23493	23819	83	409	8e-53	212
PYWM01000021.1	IS240C	85.31	177	26	0	23644	23820	235	411	2e-32	145
PYWM01000021.1	ISBce8	83.54	164	27	0	23070	23233	536	699	2e-22	111
PYWM01000021.1	IS240B	84.62	117	18	0	23569	23685	158	274	8e-16	89.7
PYWM01000021.1	ISBce18	94.44	54	2	1	46401	46454	53	1	1e-11	75.8
PYWM01000021.1	ISBce19	93.33	60	2	2	46395	46454	58	1	2e-10	71.9
PYWM01000021.1	IS232	86.9	84	10	1	41462	41545	217	135	2e-10	71.9
PYWM01000025.1	ISCbt4	91.67	144	10	1	67697	67840	329	470	1e-44	184
PYWM01000025.1	ISCbt4	86.99	146	19	0	67430	67575	74	219	7e-31	139
PYWM01000025.1	ISCbt4	94	50	3	0	67958	68007	579	628	8e-12	75.8
PYWM01000026.1	ISBce18	91.3	69	6	0	15099	15167	1358	1426	5e-16	89.7
PYWM01000026.1	ISBce19	89.39	66	7	0	15102	15167	1356	1421	8e-12	75.8
PYWM01000028.1	ISBsp2	84.52	84	13	0	64254	64337	1459	1376	3e-08	63.9
PYWM01000028.1	ISClte1	88.33	60	7	0	64310	64369	1409	1350	3e-08	63.9
PYWM01000002.1	ISCbo6	81.21	149	28	0	345085	345233	685	833	2e-10	73.8
PYWM01000030.1	ISBsp5	84.48	116	15	1	50573	50685	1473	1588	3e-14	83.8
PYWM01000030.1	ISEfa12	96.88	32	1	0	50579	50610	1297	1328	7e-06	56
PYWM01000031.1	ISBsu1	90.72	97	9	0	7302	7398	1108	1012	1e-25	121
PYWM01000031.1	ISErh1	89.23	65	7	0	7328	7392	1075	1011	2e-11	73.8
PYWM01000032.1	ISCbo6	80.54	149	29	0	378	526	833	685	6e-09	65.9
PYWM01000032.1	ISBsp5	85	80	12	0	15551	15630	198	119	2e-08	63.9
PYWM01000035.1	ISBsp3	94.64	56	2	1	9766	9821	55	1	4e-13	79.8
PYWM01000035.1	ISBsp3	80.45	179	35	0	9021	9199	1323	1145	1e-12	77.8
PYWM01000036.1	ISBce19	83.16	95	16	0	42237	42331	253	347	8e-08	61.9
PYWM01000037.1	ISBth1	81.75	137	24	1	41545	41681	785	920	5e-09	65.9
PYWM01000037.1	ISBth8	94.44	36	2	0	41460	41495	1059	1094	5e-06	56
PYWM01000038.1	ISBth15	95.31	64	3	0	29635	29698	1419	1356	2e-20	103
PYWM01000003.1	ISBsp5	85.86	707	100	0	271410	272116	267	973	1e-171	609
PYWM01000003.1	ISBsp5	91.67	96	7	1	272120	272214	1513	1608	3e-24	119
PYWM01000003.1	ISBsp5	92.31	52	3	1	271139	271189	1	52	1e-07	63.9
PYWM01000003.1	ISBsu1	88.1	126	13	2	126700	126824	960	1084	4e-23	115
PYWM01000003.1	ISBpu1	83.76	117	19	0	271569	271685	234	350	6e-13	81.8
PYWM01000003.1	ISBpu1	88.14	59	7	0	272013	272071	672	730	5e-07	61.9
PYWM01000003.1	ISBcl1	90.77	65	6	0	271635	271699	321	385	6e-13	81.8
PYWM01000003.1	ISErh1	90.77	65	5	1	126759	126822	1011	1075	1e-10	73.8
PYWM01000003.1	ISBth15	95.45	44	2	0	163924	163967	892	935	5e-10	71.9
PYWM01000003.1	ISClte1	87.14	70	9	0	203817	203886	1227	1296	8e-09	67.9
PYWM01000003.1	ISCb4	89.47	57	6	0	203820	203876	1224	1280	3e-08	65.9
PYWM01000003.1	ISTte1	93.02	43	3	0	272140	272182	1355	1397	5e-07	61.9
PYWM01000003.1	ISBce14	88.14	59	7	0	203818	203876	1220	1278	5e-07	61.9
PYWM01000003.1	ISCpe6	84.34	83	13	0	203797	203879	1199	1281	5e-07	61.9
PYWM01000044.1	IS658	83.72	86	14	0	29487	29572	1055	970	2e-07	60
PYWM01000046.1	ISBsu1	93.15	73	5	0	22229	22301	1012	1084	3e-21	105
PYWM01000046.1	ISErh1	90.77	65	6	0	22235	22299	1011	1075	5e-14	81.8
PYWM01000046.1	IS232	82.76	116	20	0	21250	21365	1964	1849	5e-11	71.9
PYWM01000046.1	ISBsp2	84.52	84	13	0	25656	25739	1459	1376	1e-08	63.9
PYWM01000046.1	ISClte1	88.33	60	7	0	25712	25771	1409	1350	1e-08	63.9
PYWM01000047.1	IS4Bsu1	80.35	1186	221	3	19681	20854	1	1186	2e-139	498
PYWM01000047.1	IS4Bsu1	81.82	110	20	0	20955	21064	1287	1396	2e-07	60
PYWM01000047.1	IS641	91.67	48	4	0	19815	19862	141	188	1e-08	63.9
PYWM01000047.1	IS641	82.24	107	19	0	20330	20436	658	764	4e-08	61.9
PYWM01000048.1	ISCbt4	83.75	80	13	0	22444	22523	2514	2435	3e-06	56
PYWM01000049.1	ISBce18	90.16	61	6	0	18353	18413	1253	1193	9e-12	73.8
PYWM01000049.1	ISBth10	89.47	57	6	0	18358	18414	1230	1174	2e-09	65.9
PYWM01000049.1	ISLla3	91.49	47	4	0	18355	18401	1266	1220	3e-08	61.9
PYWM01000049.1	ISBco1	94.44	36	2	0	18670	18705	82	117	2e-06	56
PYWM01000049.1	ISBha1	96.77	31	1	0	18675	18705	86	116	8e-06	54
PYWM01000004.1	ISBce18	82.14	420	74	1	246841	247259	1450	1031	9e-58	230
PYWM01000004.1	ISBce18	95.71	70	3	0	247268	247337	567	498	4e-23	115
PYWM01000004.1	ISBce18	87.5	104	11	2	3514	3616	1348	1450	9e-15	87.7
PYWM01000004.1	ISBce18	96.3	54	0	2	59603	59654	54	1	3e-11	75.8
PYWM01000004.1	ISBce18	95.65	46	2	0	247416	247461	415	370	3e-11	75.8
PYWM01000004.1	ISBce18	92.45	53	4	0	247770	247822	53	1	1e-10	73.8
PYWM01000004.1	ISBce19	92.31	65	4	1	247758	247822	64	1	5e-13	81.8
PYWM01000004.1	ISBce19	88.64	88	7	3	59569	59654	87	1	5e-10	71.9
PYWM01000004.1	ISBce19	97.67	43	0	1	3574	3616	1404	1445	2e-09	69.9
PYWM01000004.1	ISBsu1	87.5	128	16	0	1530	1657	957	1084	1e-26	127
PYWM01000004.1	ISBth10	96.67	60	2	0	247266	247325	551	492	1e-19	103
PYWM01000004.1	ISBth10	95.24	42	2	0	247418	247459	410	369	8e-09	67.9
PYWM01000004.1	ISBth10	92.73	55	1	2	59592	59645	63	11	1e-07	63.9
PYWM01000004.1	ISCbt3	86.14	101	14	0	43851	43951	648	548	2e-15	89.7
PYWM01000004.1	ISBce17	97.78	45	1	0	42624	42668	1871	1827	5e-13	81.8
PYWM01000004.1	ISBce17	90.48	63	6	0	43886	43948	600	538	8e-12	77.8
PYWM01000004.1	ISBce17	84.69	98	15	0	44130	44227	356	259	3e-11	75.8
PYWM01000004.1	ISBce17	92	50	4	0	43582	43631	910	861	8e-09	67.9
PYWM01000004.1	ISErh1	89.23	65	7	0	1591	1655	1011	1075	1e-10	73.8
PYWM01000004.1	ISBth167	89.8	49	5	0	247429	247477	400	352	8e-06	58
PYWM01000004.1	ISCpe4	86.76	68	9	0	42916	42983	1271	1204	1e-07	63.9
PYWM01000005.1	ISBce18	92	50	4	0	38539	38588	50	1	6e-09	67.9
PYWM01000005.1	IS232	80.92	131	25	0	124274	124404	2069	1939	4e-07	61.9
PYWM01000060.1	ISBsu1	94.74	38	2	0	4771	4808	82	119	7e-08	60
PYWM01000061.1	ISBsph1	96.27	723	25	2	3126	3846	9	731	0	1203
PYWM01000061.1	ISBsph2	95.53	693	27	3	3157	3848	45	734	0	1106
PYWM01000061.1	ISSep3	82.12	179	32	0	3257	3435	151	329	2e-20	101
PYWM01000061.1	ISStrs1	88.57	70	8	0	3247	3316	142	211	1e-12	75.8
PYWM01000061.1	ISEnfa200	84.71	85	13	0	3240	3324	176	260	1e-09	65.9
PYWM01000061.1	IS1469	90.38	52	5	0	3243	3294	130	181	4e-09	63.9
PYWM01000061.1	ISAac1	86.57	67	9	0	3264	3330	180	246	2e-08	61.9
PYWM01000061.1	ISSpn6	92.5	40	3	0	3255	3294	149	188	9e-07	56
PYWM01000063.1	ISCbt4	83.75	80	13	0	7570	7649	2514	2435	9e-07	56
PYWM01000065.1	ISBsp3	94.64	56	2	1	7293	7348	1	55	6e-14	79.8
PYWM01000006.1	ISBth1	93.18	44	3	0	188616	188659	877	920	9e-08	63.9
PYWM01000006.1	ISBth1	88.68	53	6	0	188422	188474	683	735	6e-06	58
PYWM01000070.1	ISBce18	94.44	54	2	1	4392	4445	53	1	7e-13	75.8
PYWM01000070.1	ISBce19	93.33	60	2	2	4386	4445	58	1	1e-11	71.9
PYWM01000077.1	ISSne1	92.98	57	3	1	3499	3555	1396	1341	2e-12	73.8
PYWM01000084.1	ISBsp3	82.46	114	20	0	1448	1561	1068	955	6e-11	67.9
PYWM01000084.1	ISBsp3	88	50	6	0	1085	1134	1431	1382	4e-06	52
PYWM01000087.1	ISCbt4	86.15	296	41	0	443	738	1308	1603	2e-69	262
PYWM01000087.1	ISCbt4	86.29	197	27	0	1148	1344	2013	2209	7e-44	176
PYWM01000087.1	ISCbt4	85.71	140	20	0	1510	1649	2375	2514	2e-26	119
PYWM01000087.1	ISBth15	82.19	320	57	0	1127	1446	975	1294	1e-45	182
PYWM01000087.1	ISCbo6	81.82	110	20	0	1289	1398	1627	1736	1e-08	60
PYWM01000087.1	ISCbo6	83.78	74	12	0	1164	1237	1502	1575	3e-06	52
PYWM01000087.1	ISCpe4	94.44	36	2	0	1214	1249	1222	1257	2e-07	56
PYWM01000008.1	ISBth15	86.6	291	37	2	17462	17751	1129	840	2e-64	252
PYWM01000008.1	ISBth15	80.5	318	59	2	17145	17460	1490	1174	3e-26	125
PYWM01000008.1	ISEfa4	88.19	144	17	0	160076	160219	1889	1746	4e-34	151
PYWM01000008.1	ISEfa4	84.44	90	13	1	160248	160336	1708	1619	1e-06	60
PYWM01000008.1	ISBce18	91.78	73	6	0	148148	148220	1450	1378	6e-18	97.6
PYWM01000008.1	ISBce18	90.38	52	5	0	12791	12842	53	2	8e-08	63.9
PYWM01000008.1	ISBce19	89.47	57	5	1	12786	12842	57	2	5e-06	58
PYWM01000008.1	ISCbo6	82.07	145	26	0	18242	18386	821	677	3e-13	81.8
PYWM01000008.1	ISCbo6	81.82	121	22	0	17875	17995	1188	1068	2e-08	65.9
PYWM01000008.1	ISBsp3	94.64	56	2	1	9416	9471	1	55	1e-12	79.8
PYWM01000008.1	ISCbt4	84.78	92	14	0	17492	17583	2116	2025	3e-10	71.9
PYWM01000008.1	IS641	85.22	115	14	3	46654	46767	74	186	1e-09	69.9
PYWM01000089.1	ISBha1	80.43	138	27	0	140	277	138	275	1e-08	60
PYWM01000089.1	ISBha1	96.77	31	1	0	87	117	86	116	7e-07	54
PYWM01000089.1	ISBha1	81.37	102	19	0	666	767	664	765	3e-06	52
PYWM01000092.1	ISLmo6	85.71	70	9	1	1431	1499	62	131	3e-06	52
PYWM01000093.1	ISBsp2	84.52	84	13	0	1376	1459	1376	1459	7e-10	63.9
PYWM01000093.1	ISClte1	88.33	60	7	0	1344	1403	1350	1409	7e-10	63.9
PYWM01000093.1	ISBce14	80.42	143	28	0	1317	1459	1315	1457	3e-09	61.9
PYWM01000093.1	ISBce14	86.21	58	8	0	1223	1280	1221	1278	3e-06	52
PYWM01000094.1	IS652	89.58	48	5	0	564	611	263	310	2e-07	56
Lysinibacillus pakistanensis LZH-9
tig00001	IS4Bsu1	81	1158	219	1	3083865	3085021	1	1158	9e-151	543
tig00001	IS4Bsu1	80.92	1158	220	1	676521	677677	1	1158	2e-148	535
tig00001	IS4Bsu1	80.92	1158	220	1	2319733	2320889	1158	1	2e-148	535
tig00001	IS4Bsu1	88.61	79	7	2	482913	482989	175	97	4e-08	69.9
tig00001	ISBsph2	84.3	363	57	0	1771273	1771635	47	409	8e-68	268
tig00001	ISBsph2	84.3	363	57	0	2964681	2965043	409	47	8e-68	268
tig00001	ISBsph2	84.3	363	57	0	2134001	2134363	47	409	8e-68	268
tig00001	ISBsph2	92.31	91	7	0	1772040	1772130	93	183	7e-25	125
tig00001	ISBsph1	84.12	340	54	0	1771282	1771621	51	390	3e-61	246
tig00001	ISBsph1	84.12	340	54	0	2964695	2965034	390	51	3e-61	246
tig00001	ISBsph1	84.12	340	54	0	2134010	2134349	51	390	3e-61	246
tig00001	ISBsph1	85	100	14	1	1771860	1771958	627	726	9e-09	71.9
tig00001	ISBsph1	85	100	14	1	2964358	2964456	726	627	9e-09	71.9
tig00001	ISBsph1	85	100	14	1	2134588	2134686	627	726	9e-09	71.9
tig00001	ISSep3	84.34	332	52	0	1771371	1771702	151	482	3e-61	246
tig00001	ISSep3	84.34	332	52	0	2964614	2964945	482	151	3e-61	246
tig00001	ISSep3	84.34	332	52	0	2134099	2134430	151	482	3e-61	246
tig00001	ISBcy1	82.46	342	60	0	2926848	2927189	115	456	4e-48	202
tig00001	ISBcy1	78.06	506	111	0	702709	703214	845	1350	3e-24	123
tig00001	ISBcy1	79.34	363	74	1	2927570	2927931	838	1200	2e-22	117
tig00001	ISBcy1	79.66	295	60	0	701979	702273	115	409	4e-20	109
tig00001	ISBcy1	85.71	77	11	0	2928035	2928111	1304	1380	6e-07	65.9
tig00001	ISBcy1	87.3	63	8	0	702403	702465	539	601	9e-06	61.9
tig00001	ISBce18	95	80	3	1	2373460	2373538	577	498	5e-23	119
tig00001	ISBce18	92.86	70	2	3	1737966	1738032	70	1	6e-10	75.8
tig00001	ISBce18	93.75	48	3	0	727111	727158	492	539	9e-09	71.9
tig00001	ISBce18	93.75	48	3	0	865047	865094	492	539	9e-09	71.9
tig00001	ISBce18	93.75	48	3	0	3030922	3030969	539	492	9e-09	71.9
tig00001	ISBce18	93.75	48	3	0	3078418	3078465	492	539	9e-09	71.9
tig00001	ISBce18	93.75	48	3	0	202385	202432	539	492	9e-09	71.9
tig00001	ISBce18	95	40	2	0	3989206	3989245	492	531	2e-06	63.9
tig00001	ISAco1	87.61	113	14	0	2927029	2927141	255	367	3e-21	113
tig00001	ISAco1	88.14	59	7	0	2927861	2927919	1089	1147	9e-06	61.9
tig00001	ISBsu1	84.21	152	24	0	3446290	3446441	1108	957	1e-20	111
tig00001	ISBsu1	90.74	54	5	0	3446185	3446238	1213	1160	1e-07	67.9
tig00001	ISBsu1	86.42	81	10	1	3447228	3447307	161	81	6e-07	65.9
tig00001	ISLmo6	89.36	94	10	0	3168904	3168997	155	62	2e-19	107
tig00001	ISLmo6	88.3	94	11	0	704406	704499	155	62	4e-17	99.6
tig00001	ISBth10	92.59	81	5	1	2373459	2373538	560	480	7e-19	105
tig00001	ISBth10	93.88	49	3	0	727110	727158	473	521	2e-09	73.8
tig00001	ISBth10	93.88	49	3	0	865046	865094	473	521	2e-09	73.8
tig00001	ISBth10	93.88	49	3	0	3078417	3078465	473	521	2e-09	73.8
tig00001	ISBth10	95.12	41	2	0	3989205	3989245	473	513	6e-07	65.9
tig00001	ISBce19	91.3	69	5	1	1737965	1738032	69	1	1e-11	81.8
tig00001	IS657	91.03	78	7	0	2964868	2964945	227	150	4e-17	99.6
tig00001	IS657	84.34	83	13	0	1771599	1771681	378	460	9e-06	61.9
tig00001	IS657	84.34	83	13	0	2964635	2964717	460	378	9e-06	61.9
tig00001	IS657	84.34	83	13	0	2134327	2134409	378	460	9e-06	61.9
tig00001	IS655	88.04	92	11	0	3564918	3565009	405	314	7e-16	95.6
tig00001	ISFba3	93.65	63	4	0	2927068	2927130	336	398	3e-15	93.7
tig00001	ISPana1	85.32	109	16	0	3025503	3025611	903	795	4e-14	89.7
tig00001	ISPana1	80.77	182	30	2	3025315	3025491	1125	944	2e-09	73.8
tig00001	ISPana1	86.76	68	9	0	3025670	3025737	720	653	2e-06	63.9
tig00001	ISBsu3	94.74	57	3	0	3025438	3025494	998	942	4e-14	89.7
tig00001	ISBsu3	83.59	128	21	0	3025500	3025627	907	780	2e-13	87.7
tig00001	ISBsu3	80.92	152	29	0	3025655	3025806	736	585	9e-09	71.9
tig00001	ISSep1	92.31	65	5	0	4738725	4738789	1118	1054	4e-14	89.7
tig00001	ISSep1	92.31	65	5	0	2356948	2357012	1054	1118	4e-14	89.7
tig00001	ISSep1	92.31	65	5	0	1864048	1864112	1118	1054	4e-14	89.7
tig00001	ISSep1	92.31	65	5	0	1311190	1311254	1118	1054	4e-14	89.7
tig00001	ISSep1	92.31	65	5	0	500344	500408	1118	1054	4e-14	89.7
tig00001	ISSep1	92.31	65	5	0	4625076	4625140	1054	1118	4e-14	89.7
tig00001	ISSep1	92.19	64	5	0	2719018	2719081	1054	1117	2e-13	87.7
tig00001	ISSep1	87.14	70	9	0	165985	166054	1052	1121	1e-07	67.9
tig00001	ISSep1	87.14	70	9	0	2554965	2555034	1052	1121	1e-07	67.9
tig00001	ISSep1	87.14	70	9	0	3539967	3540036	1052	1121	1e-07	67.9
tig00001	ISSep1	87.14	70	9	0	3894123	3894192	1052	1121	1e-07	67.9
tig00001	ISSep1	87.14	70	9	0	4315080	4315149	1052	1121	1e-07	67.9
tig00001	IS663	89.61	77	8	0	4738689	4738765	1189	1113	4e-14	89.7
tig00001	IS663	89.61	77	8	0	1864012	1864088	1189	1113	4e-14	89.7
tig00001	IS663	89.61	77	8	0	1311154	1311230	1189	1113	4e-14	89.7
tig00001	IS663	89.61	77	8	0	4625100	4625176	1113	1189	4e-14	89.7
tig00001	IS663	89.47	76	8	0	2356972	2357047	1113	1188	2e-13	87.7
tig00001	IS663	89.47	76	8	0	500309	500384	1188	1113	2e-13	87.7
tig00001	IS663	89.61	77	7	1	2719042	2719117	1113	1189	1e-11	81.8
tig00001	IS663	89.66	58	6	0	165199	165256	301	358	1e-07	67.9
tig00001	IS663	89.66	58	6	0	2554180	2554237	301	358	1e-07	67.9
tig00001	IS663	89.66	58	6	0	3539181	3539238	301	358	1e-07	67.9
tig00001	IS663	89.66	58	6	0	3893338	3893395	301	358	1e-07	67.9
tig00001	IS663	89.66	58	6	0	4314294	4314351	301	358	1e-07	67.9
tig00001	IS663	90.57	53	5	0	166629	166681	1728	1780	6e-07	65.9
tig00001	IS663	90.57	53	5	0	2555609	2555661	1728	1780	6e-07	65.9
tig00001	IS663	90.57	53	5	0	3540611	3540663	1728	1780	6e-07	65.9
tig00001	IS663	90.57	53	5	0	3894767	3894819	1728	1780	6e-07	65.9
tig00001	IS663	90.57	53	5	0	4315724	4315776	1728	1780	6e-07	65.9
tig00001	IS663	79.64	167	34	0	2554335	2554501	456	622	9e-06	61.9
tig00001	IS663	79.64	167	34	0	3539336	3539502	456	622	9e-06	61.9
tig00001	IS663	79.64	167	34	0	3893493	3893659	456	622	9e-06	61.9
tig00001	IS663	79.64	167	34	0	4314449	4314615	456	622	9e-06	61.9
tig00001	ISStrs1	78.16	348	76	0	1771361	1771708	142	489	2e-13	87.7
tig00001	ISStrs1	78.16	348	76	0	2964608	2964955	489	142	2e-13	87.7
tig00001	ISStrs1	78.16	348	76	0	2134089	2134436	142	489	2e-13	87.7
tig00001	ISStrs1	93.88	49	3	0	1772082	1772130	142	190	2e-09	73.8
tig00001	ISBwe1	83.74	123	20	0	3025648	3025770	743	621	6e-13	85.7
tig00001	IS641	79.09	263	55	0	677025	677287	502	764	6e-13	85.7
tig00001	IS641	79.09	263	55	0	2320123	2320385	764	502	6e-13	85.7
tig00001	IS641	79.09	263	55	0	3084369	3084631	502	764	6e-13	85.7
tig00001	IS641	93.88	49	3	0	677518	677566	995	1043	2e-09	73.8
tig00001	IS641	93.88	49	3	0	2319844	2319892	1043	995	2e-09	73.8
tig00001	IS641	93.88	49	3	0	3084862	3084910	995	1043	2e-09	73.8
tig00001	ISBse2	81.33	166	31	0	2927019	2927184	48	213	2e-12	83.8
tig00001	ISCth10	79.35	276	53	2	1771483	1771756	257	530	2e-12	83.8
tig00001	ISCth10	79.35	276	53	2	2964560	2964833	530	257	2e-12	83.8
tig00001	ISCth10	79.35	276	53	2	2134211	2134484	257	530	2e-12	83.8
tig00001	ISBko1	100	32	0	0	3025820	3025851	32	1	2e-06	63.9
tig00001	ISHaha5	84.11	107	17	0	3645571	3645677	1082	1188	2e-10	77.8
tig00001	ISHaha5	86.73	113	11	4	4809733	4809842	140	29	2e-09	73.8
tig00001	ISHaha5	90.74	54	5	0	3645887	3645940	1398	1451	1e-07	67.9
tig00001	ISHaha5	87.3	63	8	0	3645201	3645263	712	774	9e-06	61.9
tig00001	IS861	94.12	51	3	0	3626952	3627002	51	1	2e-10	77.8
tig00001	ISCac1	84.69	98	15	0	4738692	4738789	982	885	6e-10	75.8
tig00001	ISCac1	84.69	98	15	0	1864015	1864112	982	885	6e-10	75.8
tig00001	ISCac1	84.69	98	15	0	1311157	1311254	982	885	6e-10	75.8
tig00001	ISCac1	84.69	98	15	0	500311	500408	982	885	6e-10	75.8
tig00001	ISSpn6	81.21	149	28	0	1771554	1771702	334	482	2e-09	73.8
tig00001	ISSpn6	81.21	149	28	0	2134282	2134430	334	482	2e-09	73.8
tig00001	ISSpn6	86.57	67	9	0	2964889	2964955	207	141	9e-06	61.9
tig00001	IS660	86.25	80	11	0	1864033	1864112	1085	1164	9e-09	71.9
tig00001	IS660	86.25	80	11	0	1311175	1311254	1164	1085	9e-09	71.9
tig00001	IS660	86.25	80	11	0	500329	500408	1164	1085	9e-09	71.9
tig00001	IS660	86.25	80	10	1	4739118	4739149	1085	1164	2e-06	63.9
tig00001	ISSpl1	92.16	51	4	0	702091	702293	51	1	4e-08	69.9
tig00001	ISBsp4	79.31	203	42	0	702742	702797	410	612	4e-08	69.9
tig00001	ISEch5	89.66	58	6	0	2134367	2134424	427	484	1e-07	67.9
tig00001	ISEch5	89.66	58	6	0	727816	727877	484	427	1e-07	67.9
tig00001	ISEch5	89.66	58	6	0	201665	201726	427	484	1e-07	67.9
tig00001	ISEch2	88.71	62	7	0	865753	865800	1187	1248	1e-07	67.9
tig00001	ISEch2	88.71	62	7	0	3030218	3030265	1248	1187	1e-07	67.9
tig00001	ISEch2	91.67	48	4	0	3079122	3079169	1187	1234	2e-06	63.9
tig00001	ISEch2	91.67	48	4	0	3989911	3989958	1234	1187	2e-06	63.9
tig00001	ISEch2	91.67	48	4	0	727097	727142	1187	1234	2e-06	63.9
tig00001	ISEch2	91.67	48	4	0	865033	865078	1187	1234	2e-06	63.9
tig00001	ISBce15	93.48	46	3	0	3030938	3030983	478	523	1e-07	67.9
tig00001	ISBce15	93.48	46	3	0	3078404	3078449	478	523	1e-07	67.9
tig00001	ISBce15	93.48	46	3	0	3989192	3989237	523	478	1e-07	67.9
tig00001	ISBce15	93.48	46	3	0	202401	202446	478	523	1e-07	67.9
tig00001	ISBce15	93.48	46	3	0	3030188	3030264	523	478	1e-07	67.9
tig00001	IS1661	92	50	4	0	3030216	3030265	1188	1237	1e-07	67.9
tig00001	IS1661	92	50	4	0	201677	201726	1188	1237	1e-07	67.9
tig00001	IS1661	92	50	4	0	727114	727158	1188	1237	1e-07	67.9
tig00001	IS1661	92	50	4	0	865050	865094	1237	1188	1e-07	67.9
tig00001	ISBth167	93.33	45	3	0	3078421	3078465	502	546	6e-07	65.9
tig00001	ISBth167	93.33	45	3	0	3989209	3989245	502	546	6e-07	65.9
tig00001	ISBth167	93.33	45	3	0	2373467	2373519	546	502	6e-07	65.9
tig00001	ISEnfa200	81.67	120	22	0	2964883	2964963	406	525	2e-06	63.9
tig00001	ISEnfa200	81.67	120	22	0	2134081	2134161	525	406	2e-06	63.9
tig00001	ISEnfa200	81.67	120	22	0	1772074	1772129	406	525	2e-06	63.9
tig00001	IS1272	89.29	56	6	0	166011	166075	1693	1748	2e-06	63.9
tig00001	IS1272	89.29	56	6	0	2554991	2555055	1693	1748	2e-06	63.9
tig00001	IS1272	89.29	56	6	0	3539993	3540057	1693	1748	2e-06	63.9
tig00001	IS1272	89.29	56	6	0	3894149	3894213	1693	1748	2e-06	63.9
tig00001	ISStin7	90.2	51	5	0	4738740	4738777	51	1	9e-06	61.9
tig00001	ISLgar1	90.2	51	5	0	2356960	2356997	51	1	9e-06	61.9
tig00001	ISErh1	84.34	83	13	0	1864063	1864100	1095	1013	9e-06	61.9
tig00001	ISLac1	85.33	75	11	0	1311205	1311242	1005	931	9e-06	61.9
tig00001	ISLac1	85.33	75	11	0	500359	500396	931	1005	9e-06	61.9
tig00001	ISLac1	85.33	75	11	0	4625088	4625125	1005	931	9e-06	61.9
tig00001	ISLac1	85.33	75	11	0	1489775	1489820	1005	931	9e-06	61.9
Lysinibacillus parviboronicapiens VT1065
PYWG01000010.1	ISBsp3	93.75	112	6	1	8644	8754	468	357	2e-36	159
PYWG01000010.1	ISBsp3	95.51	89	4	0	8556	8644	1408	1320	2e-32	145
PYWG01000010.1	ISBce15	90.14	71	7	0	142784	142854	1196	1266	2e-14	85.7
PYWG01000010.1	ISBce15	96.97	33	1	0	142709	142741	1121	1153	4e-06	58
PYWG01000010.1	ISBce19	81.94	155	26	2	141975	142128	382	535	1e-09	69.9
PYWG01000010.1	ISBth10	84.81	79	12	0	142086	142164	480	558	3e-07	61.9
PYWG01000011.1	ISBce18	78.09	251	55	0	54598	54848	1359	1109	3e-07	61.9
PYWG01000011.1	ISBth10	92.68	41	3	0	54787	54827	1152	1112	4e-06	58
PYWG01000013.1	ISBsp3	94.44	270	13	2	1	269	269	1	2e-109	400
PYWG01000013.1	ISBsu1	90.62	96	9	0	5679	5774	1013	1108	1e-24	119
PYWG01000013.1	ISBsu1	87.76	98	12	0	5826	5923	1160	1257	1e-18	99.6
PYWG01000013.1	ISBsu1	94.87	39	2	0	5055	5093	81	119	3e-07	61.9
PYWG01000013.1	ISBce3	93.88	49	2	1	18445	18493	1704	1751	2e-08	65.9
PYWG01000013.1	ISErh1	85.53	76	11	0	5686	5761	1013	1088	7e-08	63.9
PYWG01000014.1	ISBsp3	91.46	82	3	1	51257	51334	1419	1500	2e-20	105
PYWG01000016.1	ISBsp5	89.71	68	7	0	98664	98731	146	213	9e-13	79.8
PYWG01000017.1	ISBsp5	94.63	1712	91	1	41034	42744	1741	30	0	2656
PYWG01000017.1	ISTte1	86.11	108	15	0	41189	41296	1407	1300	1e-17	95.6
PYWG01000017.1	ISBpu1	83.76	117	19	0	42232	42348	350	234	2e-13	81.8
PYWG01000017.1	ISBpu1	83.7	135	20	2	41199	41332	1378	1245	3e-12	77.8
PYWG01000017.1	ISEfa12	82.73	110	19	0	41187	41296	1406	1297	3e-09	67.9
PYWG01000017.1	ISBcl1	84.42	77	12	0	42221	42297	382	306	3e-06	58
PYWG01000017.1	ISBcl1	92.68	41	3	0	41292	41332	1306	1266	3e-06	58
PYWG01000018.1	ISBsp3	100	72	0	0	69679	69750	1152	1223	6e-32	143
PYWG01000018.1	ISBsp3	93.88	98	4	1	69756	69851	1403	1500	3e-31	141
PYWG01000018.1	ISBsu1	97.37	38	1	0	296	333	119	82	3e-09	67.9
PYWG01000001.1	ISBsph1	85.11	517	73	2	280181	280696	564	51	2e-109	402
PYWG01000001.1	ISBsph1	83.84	99	15	1	280021	280118	726	628	9e-07	61.9
PYWG01000001.1	ISSep3	81.42	339	63	0	280266	280604	489	151	3e-40	172
PYWG01000001.1	ISStrs1	81.61	223	41	0	280265	280487	491	269	2e-23	117
PYWG01000001.1	ISStrs1	91.43	70	6	0	280545	280614	211	142	1e-15	91.7
PYWG01000001.1	ISBce15	91.55	71	6	0	121584	121654	1196	1266	3e-16	93.7
PYWG01000001.1	ISOih2	81.94	155	28	0	280279	280433	478	324	6e-14	85.7
PYWG01000001.1	ISEnfa200	86.25	80	11	0	280537	280616	260	181	9e-10	71.9
PYWG01000001.1	ISAac1	91.07	56	5	0	280542	280597	235	180	9e-10	71.9
PYWG01000001.1	ISBsp5	83.33	102	16	1	221198	221298	1458	1559	4e-06	60
PYWG01000022.1	ISBsu1	95	40	2	0	71714	71753	1064	1025	3e-08	63.9
PYWG01000022.1	MICBth3	89.8	49	5	0	67365	67413	36	84	2e-06	58
PYWG01000025.1	ISBsu1	88.78	98	11	0	35565	35662	1160	1257	2e-21	107
PYWG01000025.1	ISBsu1	90.91	66	6	0	35445	35510	1013	1078	3e-14	83.8
PYWG01000025.1	ISBsu1	97.37	38	1	0	68653	68690	82	119	2e-09	67.9
PYWG01000025.1	ISBsu1	94.87	39	2	0	34901	34939	81	119	1e-07	61.9
PYWG01000026.1	ISBsp5	87.85	107	10	2	42946	43049	71	177	8e-18	95.6
PYWG01000026.1	ISBsp5	91.84	49	4	0	43104	43152	1689	1737	7e-09	65.9
PYWG01000027.1	ISEfa10	85.14	74	11	0	14864	14937	1334	1261	4e-07	60
PYWG01000028.1	ISBsu1	97.37	38	1	0	10	47	119	82	2e-09	67.9
PYWG01000029.1	ISBsp3	95.92	49	2	0	54392	54440	4	52	1e-13	81.8
PYWG01000029.1	ISBsu1	97.37	38	1	0	55126	55163	82	119	2e-09	67.9
PYWG01000031.1	ISBsu1	97.37	38	1	0	53513	53550	82	119	2e-09	67.9
PYWG01000031.1	ISBsp5	94.59	37	2	0	21059	21095	1588	1552	2e-06	58
PYWG01000033.1	ISBce18	82.84	775	128	3	20055	20828	680	1450	2e-128	462
PYWG01000033.1	ISBce18	93.9	82	5	0	19861	19942	486	567	3e-26	123
PYWG01000033.1	ISBce18	89.58	48	5	0	19600	19647	222	269	5e-06	56
PYWG01000033.1	ISBce19	82.52	658	114	1	19873	20530	493	1149	5e-105	385
PYWG01000033.1	ISBce19	82.95	217	37	0	19602	19818	222	438	2e-30	137
PYWG01000033.1	ISBce19	100	43	0	0	20786	20828	1403	1445	6e-15	85.7
PYWG01000033.1	ISBsp3	94.87	234	11	1	20829	21062	30	262	7e-98	361
PYWG01000033.1	ISBsp3	96.26	187	7	0	21065	21251	565	751	4e-84	315
PYWG01000033.1	ISBth10	92.59	81	6	0	19864	19944	471	551	3e-23	113
PYWG01000033.1	ISBth10	81.01	237	45	0	20121	20357	728	964	3e-23	113
PYWG01000033.1	ISBth10	84.31	102	15	1	20727	20828	1334	1434	1e-09	67.9
PYWG01000033.1	ISBth167	87.95	83	10	0	19830	19912	462	544	6e-15	85.7
PYWG01000033.1	ISBsp5	92.98	57	2	2	43567	43622	1	56	6e-09	65.9
PYWG01000033.1	ISHaha3	83.16	95	16	0	20307	20401	915	1009	9e-08	61.9
PYWG01000034.1	ISBce19	97.3	37	1	0	126	162	37	1	5e-09	65.9
PYWG01000034.1	ISPlsp1	94.74	38	2	0	7862	7899	1400	1363	3e-07	60
PYWG01000037.1	ISHaha5	85.67	321	40	5	19160	19477	346	29	4e-60	234
PYWG01000037.1	ISHaha5	86.24	218	30	0	18313	18530	1193	976	4e-48	194
PYWG01000037.1	ISHaha5	79.43	209	41	2	18748	18955	758	551	6e-07	58
PYWG01000037.1	ISHaha5	84.51	71	11	0	18019	18089	1487	1417	9e-06	54
PYWG01000003.1	IS655	89.62	106	11	0	95955	96060	419	314	2e-25	123
PYWG01000003.1	ISClsp1	90.72	97	9	0	95964	96060	414	318	6e-25	121
PYWG01000003.1	ISHahy2	95.74	47	2	0	96014	96060	352	306	8e-12	77.8
PYWG01000003.1	ISBsp3	91.07	56	4	1	11656	11711	55	1	1e-07	63.9
PYWG01000003.1	ISEfa8	91.67	48	4	0	96013	96060	356	309	1e-07	63.9
PYWG01000003.1	IS1485	97.14	35	1	0	96026	96060	344	310	5e-07	61.9
PYWG01000040.1	MICBce1	88.85	1202	116	1	3161	4344	1770	569	0	1346
PYWG01000040.1	MICBce5	88.29	1093	122	2	3154	4243	1824	735	0	1144
PYWG01000040.1	MICBce3	85.53	1016	141	1	3228	4243	1605	596	0	850
PYWG01000040.1	MICBce3	93.02	43	3	0	4428	4470	182	140	2e-08	61.9
PYWG01000040.1	MICBce3	80.88	136	25	1	4252	4387	569	435	1e-06	56
PYWG01000040.1	MICBce2	85.57	998	138	1	3246	4243	1587	596	0	839
PYWG01000042.1	ISBth1	82.64	121	20	1	8785	8905	920	801	1e-09	65.9
PYWG01000043.1	ISBsu1	97.37	38	1	0	19	56	119	82	2e-10	67.9
PYWG01000045.1	ISEfa10	86.49	74	10	0	3774	3847	1334	1261	2e-10	67.9
PYWG01000046.1	ISBsu1	97.37	38	1	0	6151	6188	82	119	2e-10	67.9
PYWG01000046.1	ISPlsp1	94.74	38	2	0	4361	4398	1363	1400	4e-08	60
PYWG01000004.1	ISBce19	81	400	59	1	103573	103955	375	774	5e-53	214
PYWG01000004.1	ISBce19	88.69	168	16	1	104022	104186	1278	1445	3e-42	178
PYWG01000004.1	ISBce19	85.19	108	16	0	103457	103564	222	329	7e-15	87.7
PYWG01000004.1	ISBce18	89.09	165	15	1	104025	104186	1286	1450	7e-43	180
PYWG01000004.1	ISBce18	88.11	143	17	0	103856	103998	680	822	2e-33	149
PYWG01000004.1	ISBce18	94	50	3	0	103691	103740	498	547	3e-11	75.8
PYWG01000004.1	ISBth10	85.56	90	13	0	103892	103981	698	787	3e-11	75.8
PYWG01000004.1	ISBsp5	91.3	46	4	0	16325	16370	1579	1534	2e-06	60
PYWG01000053.1	ISHaha5	84.11	107	17	0	1076	1182	1082	1188	5e-14	77.8
PYWG01000053.1	ISHaha5	83.76	117	17	2	653	768	659	774	2e-10	65.9
PYWG01000053.1	ISHaha5	86.15	65	9	0	235	299	241	305	5e-08	58
PYWG01000056.1	ISBth1	82.54	126	21	1	7	132	920	796	4e-11	67.9
PYWG01000056.1	ISBth1	100	29	0	0	298	326	630	602	4e-08	58
PYWG01000057.1	ISBsu1	87.64	89	11	0	727	815	1014	1102	8e-18	89.7
PYWG01000057.1	ISErh1	86.15	65	9	0	731	795	1011	1075	3e-08	58
PYWG01000005.1	MICBce6	87.18	78	10	0	95961	96038	506	583	3e-11	75.8
PYWG01000006.1	ISBsp5	93.22	59	4	0	73244	73302	40	98	3e-14	85.7
PYWG01000006.1	ISBsp5	89.39	66	7	0	73404	73469	240	305	3e-11	75.8
PYWG01000006.1	ISBsp5	95.65	46	2	0	73565	73610	1029	1074	3e-11	75.8
PYWG01000006.1	ISBsp5	92.45	53	4	0	73296	73348	109	161	1e-10	73.8
PYWG01000006.1	ISBsp5	91.84	49	3	1	73509	73557	954	1001	6e-06	58
PYWG01000006.1	ISBsu1	97.37	38	1	0	212110	212147	82	119	6e-09	67.9
PYWG01000006.1	ISBce19	95.12	41	2	0	10401	10441	41	1	2e-08	65.9
PYWG01000006.1	ISBce18	95	40	2	0	10402	10441	40	1	1e-07	63.9
PYWG01000007.1	ISBsp4	86.08	79	11	0	82184	82262	609	531	1e-09	69.9
PYWG01000007.1	ISBce4	88.06	67	8	0	107262	107328	1243	1309	1e-09	69.9
PYWG01000007.1	ISBcy1	82.46	114	20	0	82201	82314	409	296	6e-09	67.9
PYWG01000007.1	ISBcy1	79.41	170	35	0	81646	81815	1026	857	1e-06	60
PYWG01000008.1	ISBth1	82.64	121	20	1	175186	175306	920	801	2e-08	65.9
PYWG01000009.1	ISSpgl1	78.11	338	74	0	134629	134966	1719	1382	8e-14	83.8
PYWG01000009.1	ISBsp5	86.67	75	10	0	121168	121242	1533	1607	1e-09	69.9
PYWG01000009.1	ISBpu1	88.33	60	7	0	121079	121138	660	719	8e-08	63.9
PYWG01000009.1	ISBsu1	94.74	38	2	0	168537	168574	119	82	1e-06	60

## Sheet: CRISPR-Cas
Supplement Table S3C: CRISPR-Cas related sequences present in the genomes of Lysinibacillus spp. identified with CRISPRCasFinder++.
Lysinibacillus pakistanensis JCM 18776
Element	CRISPR Id /	Start	End		Spacer /	Repeat consensus /	Direction	Evidence Level
	Cas Type				Gene	cas genes
CRISPR	1_1	1262192	1262263		1	AACGTAGTGACAGCAACATGATG	ND	1
CRISPR	1_2	2170627	2170733		1	AAAAAGAATGAAGCAGAGCGAAAAT	ND	1
Cas cluster	CAS-TypeIB	3363184	3369803		7	Cas8a1_0_IB, Cas7_1_IB, Cas5_0_IB, Cas3_0_I, Cas4_0_I-II-V, Cas1_0_I-II-III, Cas2_0_I-II-III-V
CRISPR	1_3	3369984	3372351		36	GTTTTTCATTAACTAAGTGGAATGTGAAT	ND	4
CRISPR	1_4	3372450	3373390		14	GTTTTTCATTAACTAAGTGGAATGTGAAT	ND	4
CRISPR	1_5	3549736	3549840		1	GGATAGAGCGCGCAAAGTGGAGGA	ND	1
CRISPR	1_6	4057343	4057451		1	GAGCGCTTTTCTTTTCAACCCGAGC	ND	1
Lysinibacillus contaminans DSM 25560
CRISPR	1_1	2518	2626		1	TAGCTCAGTTGGTAGAGCAACTGACTT	ND	1
CRISPR	1_2	422495	422584		1	CCACCAATGCATATCATGCCACAAATGCCA	ND	1
CRISPR	1_3	3740737	3740811		1	CGCGGTGGAGATCGTGGAGGCCGT	ND	1
CRISPR	1_4	4082509	4082683		2	TTTTCGGAAACTAGGTGTACTAAAAAATG	ND	1
Lysinibacillus xylanilyticus t26
CRISPR	1_1	329487	329594		1	AAGTCAGATGCTCTACCAACTGAGCTA	ND	1
CRISPR	1_2	455795	455888		1	GATTCTTTCCGTCGCTTGATTGTTCTTCCGTCG	ND	1
CRISPR	1_3	919919	920018		1	TTGAGAAGCATTTCCGCCATTACTGCTA	ND	1
CRISPR	1_4	1197740	1197847		1	TAGCTCAGTTGGTAGAGCAACTGACTT	ND	1
CRISPR	1_5	1792098	1792208		1	AAGAGGAAAATGATCGGGTCCTCCAAA	ND	1
CRISPR	1_6	2073803	2073910		1	TAGCTCAGTTGGTAGAGCAACTGACTT	ND	1
Cas cluster	CAS-TypeIB	2113232	2119557		4	Cas6_0_I-III, Cas7_1_IB, Cas5_0_IB, Cas3_0_I
CRISPR	1_7	2120446	2120600		2	TGTTTTTCACCAACTAAGTGGAAT	ND	1
CRISPR	1_8	2170737	2170831		1	GCTTTCACTACATAAAACAATTG	ND	1
CRISPR	1_9	2709269	2709328		1	CTGTGCGAAAGCAAAGCGTCAGC	ND	1
CRISPR	1_10	3131148	3131243		1	TGGAAATGGTGAAGGGGCTAGTACTGG	ND	1
CRISPR	1_11	3213705	3213799		1	GCTGTCGCTTCGCTTTCGCACAG	ND	1
CRISPR	1_12	3274109	3274191		1	TATTTTGTTTAATTATATTAAACTTTTT	ND	1
CRISPR	1_13	4683698	4683811		1	GGGCTATCCACGTTTTTGGTGGTTCTATCCA	ND	1
CRISPR	1_14	4806281	4806367		1	AAAAGTTGGTTGATAAAACATGAA	ND	1
CRISPR	1_15	5232652	5232759		1	TAGCTCAGTTGGTAGAGCAACTGACTT	ND	1
CRISPR	1_16	5294364	5294440		1	AGCGAAAGCAAAGCGTCAGCTACA	ND	1
CRISPR	1_17	5663818	5663963		1	CAGCCCCTGAAAAGCGGGGGCTGTTATTTTCTACGCGAAAGCGGAGTG	ND	1
Lysinibacillus sp. UBA7518
CRISPR	1_1	2041244	2041370		1	TACTTGACTCCCGTAGGATAGCGAGACAGGCGAGCCCCTGCACG	ND	1
CRISPR	1_2	2416669	2416782		1	GTGAGTGAAGCGGCTCATCGGACGCCC	ND	1
CRISPR	1_3	2851121	2851218		1	TATCCGCCACAACCTTATCCACC	ND	1
CRISPR	1_4	3521746	3521888		1	TAGAAAATAAGAGCCCCTGCTTTTCAGGTGCAAGCCTTTGTTGCGTT	ND	1
Lysinibacillus sphaericus OT4b.31
CRISPR	1_1	2319363	2319449		1	GCAACAGCTCAGGTAAAGCCACT	ND	1
CRISPR	1_2	2497745	2497902		2	TTTGGAATGGTATCAAAAGTGTTATA	ND	1
CRISPR	1_3	3140583	3140703		1	ACTTCACTTTCGGTGCAGACTTTAGAATTGCGCTTTTGCGCAAT	ND	1
Lysinibacillus mangiferihumi M-GX18
CRISPR	1_1	2871740	2871850		1	ACAGTATTTCGCGGGTAAACCGTCTTG	ND	1
CRISPR	1_2	3185620	3185721		1	GAGTGCCAGTCACTCAAACAATT	ND	1
CRISPR	1_3	3650053	3650202		1	CAAACAAGTCATTTACGTAAATAGAAGAAAAGCTATATAACAGTAAAGAC	ND	1
CRISPR	1_4	4862165	4862287		1	ATCCGCTTCACTTGCTAATTGTTCTGTTTGACGTATTTCATTTGT	ND	1
Lysinibacillus pakistanensis LZH-9
CRISPR	tig00001__topology_circular___completeness_complete___location_chromosome__1	2058519	2058671		1	GTGAGAAGTGAAGGATAGAATTTAAAAAGTAGTGGATAGAGCGCGCAAAGTG	ND	1
Cas cluster	CAS-TypeIB	2276757	2284857		8	Cas6_0_I-III, Cas8a1_0_IB, Cas7_1_IB, Cas5_0_IB, Cas3_0_I, Cas4_0_I-II, Cas1_0_I-II-III, Cas2_0_I-II-III-V
CRISPR	tig00001__topology_circular___completeness_complete___location_chromosome__2	2285041	2289362		66	GTTTTTCATTAACTAAGTGGAATGTGAAT	ND	4
CRISPR	tig00001__topology_circular___completeness_complete___location_chromosome__3	2689021	2689091		1	AACGTAGTGACAGCAACATGATG	ND	1
Lysinibacillus parviboronicapiens VT1065
CRISPR	1_1	3022172	3022330		1	ATCGGGCTTTTACGGTCAGTTGGTCGTCCATAGGTGATGCCTTACTGACCGT	ND	1

## Sheet: Prophage
Supplement Table S3D: prophages and prophage remnants sequences present in the genomes of Lysinibacillus spp. identified with PHASTER.
Region	Region Length (Kb)	Completeness	Score	# Total Proteins	Region Position	Most Common Phage	GC %
Lysinibacillus pakistanensis JCM 18776
1	60.6	intact	150	107	841580-902259	PHAGE_Thermu_OH2_NC_021784(20)	0.3576
2	46.9	questionable	70	86	1550990-1597988	PHAGE_Lister_B054_NC_009813(21)	0.3752
3	34.2	incomplete	60	41	2273142-2307363	PHAGE_Brevib_Sundance_NC_028749(7)	0.3463
Lysinibacillus contaminans DSM 25560
1	34.8	questionable	70	25	1019118-1053926	PHAGE_Thermu_OH2_NC_021784(7)	0.3746
Lysinibacillus xylanilyticus t26
1	30.1	intact	120	38	1623913-1654081	PHAGE_Clostr_CDMH1_NC_024144(15)	0.3686
2	14.3	incomplete	30	26	2412156-2426512	PHAGE_Brocho_NF5_NC_015252(2)	0.3352
Lysinibacillus sp. UBA7518
1	28.8	incomplete	30	29	604169-633018	PHAGE_Bacill_SPbeta_NC_001884(7)	0.3356
Lysinibacillus sphaericus OT4b.31
1	21.4	incomplete	40	11	1022596-1044008	PHAGE_Bacill_phi105_NC_004167(2)	0.3643
2	43.7	incomplete	40	29	1896644-1940360	PHAGE_Brevib_Sundance_NC_028749(14)	0.3508
3	30.2	intact	110	46	2482530-2512759	PHAGE_Bacill_SPP1_NC_004166(10)	0.3615
4	17.3	intact	100	24	4486017-4503406	PHAGE_Lactob_Ld3_NC_025421(6)	0.3323
5	25.7	intact	120	36	4589000-4614705	PHAGE_Vibrio_X29_NC_024369(17)	0.3808
6	19.7	incomplete	50	26	4617837-4637631	PHAGE_Bacill_WBeta_NC_007734(4)	0.3754
7	23	questionable	80	18	4737325-4760329	PHAGE_Bacill_phiNIT1_NC_021856(1)	0.3472
Lysinibacillus mangiferihumi M-GX18
1	30.8	questionable	80	26	118150-148996	PHAGE_Pseudo_vB_PaeP_C2_10_Ab22_NC_026599(1)	0.4053
2	30.2	incomplete	60	16	465170-495428	PHAGE_Entero_JSE_NC_012740(1)	0.37
3	14.7	incomplete	40	13	1038170-1052901	PHAGE_Paenib_Fern_NC_028851(1)	0.3427
4	37.2	intact	150	57	1053063-1090279	PHAGE_Paenib_Harrison_NC_028746(7)	0.3574
5	17.7	incomplete	50	29	1161166-1178910	PHAGE_Lactob_phig1e_NC_004305(2)	0.3439
6	14.8	incomplete	60	9	1197508-1212347	PHAGE_Bacter_Lily_NC_028841(4)	0.3484
7	25.7	questionable	80	42	1265370-1291149	PHAGE_Bacill_vB_BhaS_171_NC_030904(9)	0.3585
8	36.8	intact	130	54	1401020-1437856	PHAGE_Clostr_phiCD506_NC_028838(6)	0.3575
9	7.3	incomplete	40	12	1435449-1442815	PHAGE_Bacter_Diva_NC_028788(2)	0.3316
10	67.9	questionable	70	78	1626141-1694097	PHAGE_Lister_B054_NC_009813(20)	0.3777
11	20.1	incomplete	30	37	1742411-1762522	PHAGE_Clostr_phiCD211_NC_029048(4)	0.3335
12	20	incomplete	20	36	1870576-1890647	PHAGE_Brevib_Osiris_NC_028969(4)	0.3651
13	25.1	questionable	90	33	1891626-1916807	PHAGE_Clostr_phiMMP03_NC_028959(14)	0.3759
14	17	incomplete	20	21	1918293-1935362	PHAGE_Paenib_Vegas_NC_028767(3)	0.3455
15	26.4	incomplete	30	32	2034309-2060800	PHAGE_Bacill_BalMu_1_NC_030945(15)	0.3916
16	24.8	incomplete	20	34	2064363-2089227	PHAGE_Brevib_Jimmer1_NC_029104(3)	0.3457
17	14.3	incomplete	60	21	4113068-4127460	PHAGE_Bacill_SPbeta_NC_001884(2)	0.3591
Lysinibacillus pakistanensis LZH-9
1	45.8	incomplete	40	37	1540621-1586447	PHAGE_Brevib_Sundance_NC_028749(15)	0.346
2	9	incomplete	20	13	2323396-2332472	PHAGE_Bacill_G_NC_023719(5)	0.3817
3	57.2	intact	150	74	2451314-2508588	PHAGE_Paenib_Fern_NC_028851(8)	0.3507
4	12.7	incomplete	30	26	3746-16484	PHAGE_Persic_P12024L_NC_018272(6)	0.3996
5	29.5	incomplete	60	71	20324-49909	PHAGE_Persic_P12024L_NC_018272(10)	0.3976
6	10.5	incomplete	20	34	53748-64254	PHAGE_Gordon_GMA1_NC_030902(2)	0.3893
Lysinibacillus parviboronicapiens VT1065
1	7.9	incomplete	50	22	139241-147157	PHAGE_Clostr_phiCP39_O_NC_011318(1)	0.3538
2	44.9	intact	130	84	1232808-1277756	PHAGE_Clostr_phiMMP03_NC_028959(17)	0.3684
3	7.4	incomplete	40	12	1553107-1560537	PHAGE_Synech_S_SSM7_NC_015287(2)	0.3633
4	38.9	incomplete	40	27	1783298-1822226	PHAGE_Brevib_Sundance_NC_028749(14)	0.3469
5	16.1	incomplete	40	19	2294366-2310520	PHAGE_Brevib_Osiris_NC_028969(3)	0.3291
6	18.7	questionable	90	19	2324559-2343300	PHAGE_Lister_2389_NC_003291(13)	0.387
7	14.6	incomplete	40	12	3420913-3435542	PHAGE_Paenib_Fern_NC_028851(1)	0.3848
8	10.2	incomplete	20	20	4078925-4089196	PHAGE_Mannhe_vB_MhS_587AP2_NC_028743(1)	0.3815

## Sheet: Genomic island
Supplement Table S3D: Genomic island related sequences present in the genomes of Lysinibacillus spp. identified with IslandViewer 4.
Lysinibacillus pakistanensis JCM 18776
Island start	Island end	Length	Method	Gene name	Gene ID	Gene start	Gene end	Strand	Product	External Annotations
148420	203479	55059	Predicted by at least one method			148420	148596	1	Transcription antitermination protein NusG
148420	203479	55059	Predicted by at least one method			148568	148954	1	Transcription antitermination protein NusG
148420	203479	55059	Predicted by at least one method			149295	149492	1	LSU ribosomal protein L11p (L12e)
148420	203479	55059	Predicted by at least one method			149479	149616	1	LSU ribosomal protein L11p (L12e)
148420	203479	55059	Predicted by at least one method			149924	150064	1	LSU ribosomal protein L1p (L10Ae)
148420	203479	55059	Predicted by at least one method			150024	150143	1	LSU ribosomal protein L1p (L10Ae)
148420	203479	55059	Predicted by at least one method			150143	150433	1	LSU ribosomal protein L1p (L10Ae)
148420	203479	55059	Predicted by at least one method			150665	151165	1	LSU ribosomal protein L10p (P0)
148420	203479	55059	Predicted by at least one method			151238	151600	1	LSU ribosomal protein L7/L12 (P1/P2)
148420	203479	55059	Predicted by at least one method			151679	152026	1	Ribosomal RNA small subunit methyltransferase C (EC 2.1.1.52)
148420	203479	55059	Predicted by at least one method			152037	152306	1	Ribosomal RNA small subunit methyltransferase C (EC 2.1.1.52)
148420	203479	55059	Predicted by at least one method			152535	153053	1	DNA-directed RNA polymerase beta subunit (EC 2.7.7.6)
148420	203479	55059	Predicted by at least one method			153073	155568	1	DNA-directed RNA polymerase beta subunit (EC 2.7.7.6)
148420	203479	55059	Predicted by at least one method			155550	156101	1	DNA-directed RNA polymerase beta subunit (EC 2.7.7.6)
148420	203479	55059	Predicted by at least one method			156643	158277	1	DNA-directed RNA polymerase beta' subunit (EC 2.7.7.6)
148420	203479	55059	Predicted by at least one method			158270	159124	1	DNA-directed RNA polymerase beta' subunit (EC 2.7.7.6)
148420	203479	55059	Predicted by at least one method			159105	159992	1	DNA-directed RNA polymerase beta' subunit (EC 2.7.7.6)
148420	203479	55059	Predicted by at least one method			160129	160377	1	Firmicutes ribosomal L7Ae family protein
148420	203479	55059	Predicted by at least one method			160409	160534	-1	hypothetical protein
148420	203479	55059	Predicted by at least one method			160951	161367	1	SSU ribosomal protein S7p (S5e)
148420	203479	55059	Predicted by at least one method			161465	162286	1	Translation elongation factor G
148420	203479	55059	Predicted by at least one method			162271	163542	1	Translation elongation factor G
148420	203479	55059	Predicted by at least one method			163678	163812	1	Translation elongation factor Tu
148420	203479	55059	Predicted by at least one method			163796	164251	1	Translation elongation factor Tu
148420	203479	55059	Predicted by at least one method			164256	164867	1	Translation elongation factor Tu
148420	203479	55059	Predicted by at least one method			165092	165781	1	Two-component response regulator BceR
148420	203479	55059	Predicted by at least one method			166035	166538	1	Two-component sensor histidine kinase BceS
148420	203479	55059	Predicted by at least one method			166691	166804	1	Two-component sensor histidine kinase BceS
148420	203479	55059	Predicted by at least one method			166901	167470	1	Bacitracin export ATP-binding protein BceA
148420	203479	55059	Predicted by at least one method			167493	167663	1	Bacitracin export ATP-binding protein BceA
148420	203479	55059	Predicted by at least one method			167653	168879	1	Bacitracin export permease protein BceB
148420	203479	55059	Predicted by at least one method			168897	169637	1	Bacitracin export permease protein BceB
148420	203479	55059	Predicted by at least one method			170092	170400	1	SSU ribosomal protein S10p (S20e)
148420	203479	55059	Predicted by at least one method			170447	171067	1	LSU ribosomal protein L3p (L3e)
148420	203479	55059	Predicted by at least one method			171104	171577	1	LSU ribosomal protein L4p (L1e)
148420	203479	55059	Predicted by at least one method			171728	172012	1	LSU ribosomal protein L23p (L23Ae)
148420	203479	55059	Predicted by at least one method			172061	172891	1	LSU ribosomal protein L2p (L8e)
148420	203479	55059	Predicted by at least one method			173255	173599	1	LSU ribosomal protein L22p (L17e)
148420	203479	55059	Predicted by at least one method			173603	174256	1	SSU ribosomal protein S3p (S3e)
148420	203479	55059	Predicted by at least one method			174258	174692	1	LSU ribosomal protein L16p (L10e)
148420	203479	55059	Predicted by at least one method			174682	174882	1	LSU ribosomal protein L29p (L35e)
148420	203479	55059	Predicted by at least one method			174901	175164	1	SSU ribosomal protein S17p (S11e)
148420	203479	55059	Predicted by at least one method			175208	175576	1	LSU ribosomal protein L14p (L23e)
148420	203479	55059	Predicted by at least one method			175952	176491	1	LSU ribosomal protein L5p (L11e)
148420	203479	55059	Predicted by at least one method			176529	176708	1	SSU ribosomal protein S14p (S29e) @ SSU ribosomal protein S14p (S29e), zinc-dependent
148420	203479	55059	Predicted by at least one method			176730	176843	1	SSU ribosomal protein S8p (S15Ae)
148420	203479	55059	Predicted by at least one method			176884	177129	1	SSU ribosomal protein S8p (S15Ae)
148420	203479	55059	Predicted by at least one method			177284	177481	1	LSU ribosomal protein L6p (L9e)
148420	203479	55059	Predicted by at least one method			177447	177701	1	LSU ribosomal protein L6p (L9e)
148420	203479	55059	Predicted by at least one method			177892	178095	1	LSU ribosomal protein L18p (L5e)
148420	203479	55059	Predicted by at least one method			178117	178620	1	SSU ribosomal protein S5p (S2e)
148420	203479	55059	Predicted by at least one method			178634	178816	1	LSU ribosomal protein L30p (L7e)
148420	203479	55059	Predicted by at least one method			178851	179291	1	LSU ribosomal protein L15p (L27Ae)
148420	203479	55059	Predicted by at least one method			179291	180508	1	Preprotein translocase secY subunit (TC 3.A.5.1.1)
148420	203479	55059	Predicted by at least one method			180656	181309	1	Adenylate kinase (EC 2.7.4.3)
148420	203479	55059	Predicted by at least one method			181725	181943	1	Translation initiation factor 1
148420	203479	55059	Predicted by at least one method			182119	182547	1	SSU ribosomal protein S13p (S18e)
148420	203479	55059	Predicted by at least one method			182511	182900	1	SSU ribosomal protein S11p (S14e)
148420	203479	55059	Predicted by at least one method			183040	183342	1	DNA-directed RNA polymerase alpha subunit (EC 2.7.7.6)
148420	203479	55059	Predicted by at least one method			183576	183983	1	DNA-directed RNA polymerase alpha subunit (EC 2.7.7.6)
148420	203479	55059	Predicted by at least one method			184042	184422	1	LSU ribosomal protein L17p
148420	203479	55059	Predicted by at least one method			184930	185775	1	ATPase component of general energizing module of ECF transporters
148420	203479	55059	Predicted by at least one method			185751	186584	1	ATPase component of general energizing module of ECF transporters
148420	203479	55059	Predicted by at least one method			186621	187418	1	Transmembrane component of general energizing module of ECF transporters
148420	203479	55059	Predicted by at least one method			187432	188172	1	tRNA pseudouridine synthase A (EC 4.2.1.70)
148420	203479	55059	Predicted by at least one method			188351	188788	1	LSU ribosomal protein L13p (L13Ae)
148420	203479	55059	Predicted by at least one method			188814	189374	1	SSU ribosomal protein S9p (S16e)
148420	203479	55059	Predicted by at least one method			189416	190009	-1	phage integrase
148420	203479	55059	Predicted by at least one method			189981	190094	-1	hypothetical protein
148420	203479	55059	Predicted by at least one method			190418	190615	-1	hypothetical protein
148420	203479	55059	Predicted by at least one method			190762	191124	-1	hypothetical protein
148420	203479	55059	Predicted by at least one method			191216	191779	-1	hypothetical protein
148420	203479	55059	Predicted by at least one method			191846	192160	-1	FIG00629158: hypothetical protein
148420	203479	55059	Predicted by at least one method			192168	192323	-1	FIG00629158: hypothetical protein
148420	203479	55059	Predicted by at least one method			192421	193167	-1	FIG00629158: hypothetical protein
148420	203479	55059	Predicted by at least one method			193146	193295	-1	hypothetical protein
148420	203479	55059	Predicted by at least one method			193427	193540	-1	hypothetical protein
148420	203479	55059	Predicted by at least one method			193574	193801	-1	hypothetical protein
148420	203479	55059	Predicted by at least one method			194023	194217	1	hypothetical protein
148420	203479	55059	Predicted by at least one method			194201	194356	1	hypothetical protein
148420	203479	55059	Predicted by at least one method			194502	195203	1	hypothetical protein
148420	203479	55059	Predicted by at least one method			195370	196152	-1	hypothetical protein
148420	203479	55059	Predicted by at least one method			196317	196508	1	hypothetical protein
148420	203479	55059	Predicted by at least one method			196831	196959	1	hypothetical protein
148420	203479	55059	Predicted by at least one method			196922	197164	1	hypothetical protein
148420	203479	55059	Predicted by at least one method			197421	197951	1	RNA polymerase sigma-70 factor, ECF subfamily
148420	203479	55059	Predicted by at least one method			198042	198707	1	hypothetical protein
148420	203479	55059	Predicted by at least one method			199415	199552	1	hypothetical protein
148420	203479	55059	Predicted by at least one method			199615	199854	1	hypothetical protein
148420	203479	55059	Predicted by at least one method			199829	200404	1	hypothetical protein
148420	203479	55059	Predicted by at least one method			200630	200845	1	hypothetical protein
148420	203479	55059	Predicted by at least one method			200961	201095	1	hypothetical protein
148420	203479	55059	Predicted by at least one method			201065	201361	1	Translation-disabling ACNase RloC
148420	203479	55059	Predicted by at least one method			202342	202542	1	hypothetical protein
148420	203479	55059	Predicted by at least one method			202727	202894	1	Transcriptional regulator, MerR family
148420	203479	55059	Predicted by at least one method			203110	203232	1	hypothetical protein
148420	203479	55059	Predicted by at least one method			203237	203479	1	hypothetical protein
452008	457348	5340	Predicted by at least one method			451678	452034	1	glycosyl transferase, group 2 family protein
452008	457348	5340	Predicted by at least one method			452008	452127	-1	hypothetical protein
452008	457348	5340	Predicted by at least one method			452345	452488	1	hypothetical protein
452008	457348	5340	Predicted by at least one method			452629	453603	1	Glycosyltransferase
452008	457348	5340	Predicted by at least one method			453936	454082	1	hypothetical protein
452008	457348	5340	Predicted by at least one method			454445	454684	1	hypothetical protein
452008	457348	5340	Predicted by at least one method			455087	455227	1	hypothetical protein
452008	457348	5340	Predicted by at least one method			455359	455916	1	hypothetical protein
452008	457348	5340	Predicted by at least one method			456304	456450	1	hypothetical protein
452008	457348	5340	Predicted by at least one method			456447	456659	1	hypothetical protein
452008	457348	5340	Predicted by at least one method			456782	457348	1	DTDP-6-deoxy-L-hexose 3-O-methyltransferase
1055618	1065580	9962	Predicted by at least one method			1055618	1055830	-1	hypothetical protein
1055618	1065580	9962	Predicted by at least one method			1056004	1056135	-1	hypothetical protein
1055618	1065580	9962	Predicted by at least one method			1056451	1056999	-1	hypothetical protein
1055618	1065580	9962	Predicted by at least one method			1057063	1057545	-1	hypothetical protein
1055618	1065580	9962	Predicted by at least one method			1057980	1058105	1	hypothetical protein
1055618	1065580	9962	Predicted by at least one method			1058178	1058600	-1	hypothetical protein
1055618	1065580	9962	Predicted by at least one method			1058597	1059433	-1	hypothetical protein
1055618	1065580	9962	Predicted by at least one method			1059423	1060319	-1	hypothetical protein
1055618	1065580	9962	Predicted by at least one method			1061019	1061147	-1	hypothetical protein
1055618	1065580	9962	Predicted by at least one method			1061476	1061928	1	Mobile element protein
1055618	1065580	9962	Predicted by at least one method			1061937	1062164	1	Mobile element protein
1055618	1065580	9962	Predicted by at least one method			1062121	1062528	1	Mobile element protein
1055618	1065580	9962	Predicted by at least one method			1064382	1065026	1	Oligopeptide ABC transporter, periplasmic oligopeptide-binding protein OppA (TC 3.A.1.5.1)
1055618	1065580	9962	Predicted by at least one method			1064998	1065234	1	Oligopeptide ABC transporter, periplasmic oligopeptide-binding protein OppA (TC 3.A.1.5.1)
1055618	1065580	9962	Predicted by at least one method			1065257	1065580	1	Oligopeptide ABC transporter, periplasmic oligopeptide-binding protein OppA (TC 3.A.1.5.1)
1245810	1255390	9580	Predicted by at least one method			1245810	1246274	-1	Phage-like element PBSX protein xkdM
1245810	1255390	9580	Predicted by at least one method			1246292	1247587	-1	Phage-like element PBSX protein xkdK
1245810	1255390	9580	Predicted by at least one method			1247587	1247784	-1	hypothetical protein
1245810	1255390	9580	Predicted by at least one method			1247741	1248010	-1	hypothetical protein
1245810	1255390	9580	Predicted by at least one method			1248066	1248212	-1	hypothetical protein
1245810	1255390	9580	Predicted by at least one method			1248205	1248498	-1	hypothetical protein
1245810	1255390	9580	Predicted by at least one method			1248485	1248604	-1	hypothetical protein
1245810	1255390	9580	Predicted by at least one method			1248604	1248996	-1	hypothetical protein
1245810	1255390	9580	Predicted by at least one method			1248998	1249342	-1	hypothetical protein
1245810	1255390	9580	Predicted by at least one method			1249354	1249551	-1	hypothetical protein
1245810	1255390	9580	Predicted by at least one method			1249569	1250612	-1	Phage major capsid protein #Fam0021
1245810	1255390	9580	Predicted by at least one method			1250629	1250922	-1	hypothetical protein
1245810	1255390	9580	Predicted by at least one method			1251004	1251528	-1	Phage capsid and scaffold
1245810	1255390	9580	Predicted by at least one method			1251738	1251944	-1	hypothetical protein
1245810	1255390	9580	Predicted by at least one method			1252011	1252145	-1	hypothetical protein
1245810	1255390	9580	Predicted by at least one method			1252320	1253693	-1	Phage protein
1245810	1255390	9580	Predicted by at least one method			1253686	1254438	-1	Portal protein, phage associated
1245810	1255390	9580	Predicted by at least one method			1254539	1255069	-1	Phage portal protein
1245810	1255390	9580	Predicted by at least one method			1255142	1255390	-1	Phage terminase, large subunit
1245810	1255390	9580	Predicted by at least one method			1255368	1255853	-1	Phage terminase, large subunit
1267047	1280022	12975	Predicted by at least one method			1267047	1267334	-1	hypothetical protein
1267047	1280022	12975	Predicted by at least one method			1267355	1267666	-1	DNA replication protein DnaC
1267047	1280022	12975	Predicted by at least one method			1267770	1267994	-1	hypothetical protein
1267047	1280022	12975	Predicted by at least one method			1268125	1268964	-1	Phage replication initiation protein
1267047	1280022	12975	Predicted by at least one method			1268980	1269228	-1	hypothetical protein
1267047	1280022	12975	Predicted by at least one method			1269300	1269620	-1	hypothetical protein
1267047	1280022	12975	Predicted by at least one method			1269633	1270334	-1	Metallo-beta-lactamase superfamily domain protein in prophage
1267047	1280022	12975	Predicted by at least one method			1270331	1271107	-1	some similarities to phage related proteins
1267047	1280022	12975	Predicted by at least one method			1271110	1271823	-1	ATPase involved in DNA repair, phage associated
1267047	1280022	12975	Predicted by at least one method			1271777	1272364	-1	ATPase involved in DNA repair, phage associated
1267047	1280022	12975	Predicted by at least one method			1272339	1272668	-1	hypothetical protein
1267047	1280022	12975	Predicted by at least one method			1272641	1273141	-1	ATPase involved in DNA repair, phage associated
1267047	1280022	12975	Predicted by at least one method			1273457	1273594	-1	hypothetical protein
1267047	1280022	12975	Predicted by at least one method			1273606	1273842	-1	hypothetical protein
1267047	1280022	12975	Predicted by at least one method			1273830	1273964	-1	hypothetical protein
1267047	1280022	12975	Predicted by at least one method			1273990	1274112	-1	hypothetical protein
1267047	1280022	12975	Predicted by at least one method			1274343	1274546	-1	hypothetical protein
1267047	1280022	12975	Predicted by at least one method			1274641	1275471	-1	Phage antirepressor protein
1267047	1280022	12975	Predicted by at least one method			1275483	1275722	-1	hypothetical protein
1267047	1280022	12975	Predicted by at least one method			1275952	1276302	1	transcriptional regulator, Cro/CI family
1267047	1280022	12975	Predicted by at least one method			1276619	1276789	1	hypothetical protein
1267047	1280022	12975	Predicted by at least one method			1276837	1276971	1	hypothetical protein
1267047	1280022	12975	Predicted by at least one method			1277203	1277319	-1	hypothetical protein
1267047	1280022	12975	Predicted by at least one method			1277453	1277713	1	hypothetical protein
1267047	1280022	12975	Predicted by at least one method			1277773	1278066	1	Phage integrase
1267047	1280022	12975	Predicted by at least one method			1278098	1278607	-1	Iron-sulfur cluster assembly protein SufB
1267047	1280022	12975	Predicted by at least one method			1278610	1279071	-1	Iron-sulfur cluster assembly protein SufB
1267047	1280022	12975	Predicted by at least one method			1279085	1279483	-1	Iron-sulfur cluster assembly protein SufB
1267047	1280022	12975	Predicted by at least one method			1279594	1280022	-1	Putative iron-sulfur cluster assembly scaffold protein for SUF system, SufE2
1267047	1280022	12975	Predicted by at least one method			1280012	1280827	-1	Cysteine desulfurase (EC 2.8.1.7), SufS subfamily
1350357	1363362	13005	Predicted by at least one method			1350357	1350524	-1	hypothetical protein
1350357	1363362	13005	Predicted by at least one method			1351745	1351900	1	DNA repair protein RadC
1350357	1363362	13005	Predicted by at least one method			1352067	1352270	1	DNA repair protein RadC
1350357	1363362	13005	Predicted by at least one method			1352621	1352764	-1	hypothetical protein
1350357	1363362	13005	Predicted by at least one method			1352736	1352873	-1	hypothetical protein
1350357	1363362	13005	Predicted by at least one method			1352950	1353102	-1	hypothetical protein
1350357	1363362	13005	Predicted by at least one method			1353140	1353316	-1	hypothetical protein
1350357	1363362	13005	Predicted by at least one method			1353300	1353419	-1	hypothetical protein
1350357	1363362	13005	Predicted by at least one method			1353403	1353516	-1	hypothetical protein
1350357	1363362	13005	Predicted by at least one method			1353513	1353704	-1	hypothetical protein
1350357	1363362	13005	Predicted by at least one method			1353727	1354356	-1	hypothetical protein
1350357	1363362	13005	Predicted by at least one method			1354484	1354600	-1	hypothetical protein
1350357	1363362	13005	Predicted by at least one method			1354899	1355081	-1	hypothetical protein
1350357	1363362	13005	Predicted by at least one method			1355363	1355530	-1	hypothetical protein
1350357	1363362	13005	Predicted by at least one method			1355906	1356070	-1	hypothetical protein
1350357	1363362	13005	Predicted by at least one method			1356502	1356807	1	hypothetical protein
1350357	1363362	13005	Predicted by at least one method			1357074	1357277	1	hypothetical protein
1350357	1363362	13005	Predicted by at least one method			1357504	1358133	1	putative DNA primase/helicase
1350357	1363362	13005	Predicted by at least one method			1358199	1358615	1	DNA primase/helicase, phage-associated
1350357	1363362	13005	Predicted by at least one method			1358644	1358763	1	hypothetical protein
1350357	1363362	13005	Predicted by at least one method			1358895	1359182	1	hypothetical protein
1350357	1363362	13005	Predicted by at least one method			1359584	1360213	1	Integrase
1350357	1363362	13005	Predicted by at least one method			1360206	1360412	1	Phage integrase: site-specific recombinase
1350357	1363362	13005	Predicted by at least one method			1361262	1361582	-1	tmRNA-binding protein SmpB
1350357	1363362	13005	Predicted by at least one method			1361827	1363362	-1	3'-to-5' exoribonuclease RNase R
1615488	1618974	3486	Predicted by at least one method			1615488	1615616	-1	hypothetical protein
1615488	1618974	3486	Predicted by at least one method			1615684	1615884	1	FIG01232279: hypothetical protein
1615488	1618974	3486	Predicted by at least one method			1616074	1616202	1	hypothetical protein
1615488	1618974	3486	Predicted by at least one method			1616192	1616602	1	Stage IV sporulation protein
1615488	1618974	3486	Predicted by at least one method			1616652	1617020	1	Stage IV sporulation protein
1615488	1618974	3486	Predicted by at least one method			1617098	1617241	1	hypothetical protein
1615488	1618974	3486	Predicted by at least one method			1617311	1617892	1	Phosphate starvation-inducible protein PhoH, predicted ATPase
1615488	1618974	3486	Predicted by at least one method			1617852	1618268	1	Phosphate starvation-inducible protein PhoH, predicted ATPase
1615488	1618974	3486	Predicted by at least one method			1618585	1618974	1	Membrane protein containing HD superfamily hydrolase domain, YQFF ortholog
1916290	1919783	3493	Predicted by at least one method			1915938	1916324	1	RecU Holliday junction resolvase
1916290	1919783	3493	Predicted by at least one method			1916290	1916535	1	RecU Holliday junction resolvase
1916290	1919783	3493	Predicted by at least one method			1916532	1916888	1	Multimodular transpeptidase-transglycosylase (EC 2.4.1.129) (EC 3.4.-.-) / Penicillin-binding protei
1916290	1919783	3493	Predicted by at least one method			1916899	1917015	1	Multimodular transpeptidase-transglycosylase (EC 2.4.1.129) (EC 3.4.-.-) / Penicillin-binding protei
1916290	1919783	3493	Predicted by at least one method			1917012	1917263	1	Multimodular transpeptidase-transglycosylase (EC 2.4.1.129) (EC 3.4.-.-) / Penicillin-binding protei
1916290	1919783	3493	Predicted by at least one method			1917311	1917598	1	Multimodular transpeptidase-transglycosylase (EC 2.4.1.129) (EC 3.4.-.-) / Penicillin-binding protei
1916290	1919783	3493	Predicted by at least one method			1917702	1917968	1	Multimodular transpeptidase-transglycosylase (EC 2.4.1.129) (EC 3.4.-.-) / Penicillin-binding protei
1916290	1919783	3493	Predicted by at least one method			1917961	1918551	1	Multimodular transpeptidase-transglycosylase (EC 2.4.1.129) (EC 3.4.-.-) / Penicillin-binding protei
1916290	1919783	3493	Predicted by at least one method			1918508	1919224	1	Multimodular transpeptidase-transglycosylase (EC 2.4.1.129) (EC 3.4.-.-) / Penicillin-binding protei
1916290	1919783	3493	Predicted by at least one method			1919574	1919783	-1	hypothetical protein
3086678	3091927	5249	Predicted by at least one method			3086678	3087253	1	Lysine decarboxylase family
3086678	3091927	5249	Predicted by at least one method			3087358	3087546	-1	Phage protein
3086678	3091927	5249	Predicted by at least one method			3087759	3088358	1	hypothetical protein
3086678	3091927	5249	Predicted by at least one method			3088373	3088888	1	hypothetical protein
3086678	3091927	5249	Predicted by at least one method			3089089	3089277	1	hypothetical protein
3086678	3091927	5249	Predicted by at least one method			3089481	3089828	1	hypothetical protein
3086678	3091927	5249	Predicted by at least one method			3089924	3090448	1	hypothetical protein
3086678	3091927	5249	Predicted by at least one method			3090782	3091102	-1	Isochorismate synthase (EC 5.4.4.2) of siderophore biosynthesis
3086678	3091927	5249	Predicted by at least one method			3091104	3091304	-1	hypothetical protein
3086678	3091927	5249	Predicted by at least one method			3091409	3091927	-1	hypothetical protein
3635195	3639635	4440	Predicted by at least one method			3635195	3635485	-1	Arginine/ornithine antiporter ArcD
3635195	3639635	4440	Predicted by at least one method			3636453	3636647	-1	Mobile element protein
3635195	3639635	4440	Predicted by at least one method			3636708	3636878	-1	Mobile element protein
3635195	3639635	4440	Predicted by at least one method			3636977	3637174	-1	hypothetical protein
3635195	3639635	4440	Predicted by at least one method			3637325	3637795	1	Transcriptional regulator, TetR family
3635195	3639635	4440	Predicted by at least one method			3637887	3638594	1	Cell division transporter, ATP-binding protein FtsE (TC 3.A.5.1.1)
3635195	3639635	4440	Predicted by at least one method			3638859	3639635	1	hypothetical protein
3688222	3704063	15841	Predicted by at least one method			3688222	3688635	-1	hypothetical protein
3688222	3704063	15841	Predicted by at least one method			3688844	3689266	-1	hypothetical protein
3688222	3704063	15841	Predicted by at least one method			3689308	3689598	-1	hypothetical protein
3688222	3704063	15841	Predicted by at least one method			3689709	3691004	-1	hypothetical protein
3688222	3704063	15841	Predicted by at least one method			3690979	3691188	-1	hypothetical protein
3688222	3704063	15841	Predicted by at least one method			3691190	3691477	-1	Phage capsid and scaffold
3688222	3704063	15841	Predicted by at least one method			3691498	3692340	-1	hypothetical protein
3688222	3704063	15841	Predicted by at least one method			3692651	3693346	-1	hypothetical protein
3688222	3704063	15841	Predicted by at least one method			3693870	3694475	-1	hypothetical protein
3688222	3704063	15841	Predicted by at least one method			3694503	3694931	-1	hypothetical protein
3688222	3704063	15841	Predicted by at least one method			3694960	3697329	-1	Phage protein
3688222	3704063	15841	Predicted by at least one method			3697332	3697484	-1	hypothetical protein
3688222	3704063	15841	Predicted by at least one method			3697511	3697927	-1	hypothetical protein
3688222	3704063	15841	Predicted by at least one method			3697915	3698265	-1	hypothetical protein
3688222	3704063	15841	Predicted by at least one method			3698262	3698414	-1	hypothetical protein
3688222	3704063	15841	Predicted by at least one method			3698569	3698727	-1	hypothetical protein
3688222	3704063	15841	Predicted by at least one method			3698804	3699049	-1	hypothetical protein
3688222	3704063	15841	Predicted by at least one method			3699072	3700277	-1	hypothetical protein
3688222	3704063	15841	Predicted by at least one method			3700319	3700870	-1	hypothetical protein
3688222	3704063	15841	Predicted by at least one method			3700914	3701441	-1	hypothetical protein
3688222	3704063	15841	Predicted by at least one method			3701554	3702051	-1	Peptidase, M23/M37 family
3688222	3704063	15841	Predicted by at least one method			3702375	3702941	-1	hypothetical protein
3688222	3704063	15841	Predicted by at least one method			3703022	3703294	-1	hypothetical protein
3688222	3704063	15841	Predicted by at least one method			3703453	3703635	-1	hypothetical protein
3688222	3704063	15841	Predicted by at least one method			3703629	3704063	-1	hypothetical protein
3708626	3712813	4187	Predicted by at least one method			3708626	3708910	-1	hypothetical protein
3708626	3712813	4187	Predicted by at least one method			3709274	3709483	-1	hypothetical protein
3708626	3712813	4187	Predicted by at least one method			3709670	3710986	1	unknown
3708626	3712813	4187	Predicted by at least one method			3710996	3711526	1	Phage protein
3708626	3712813	4187	Predicted by at least one method			3711718	3711984	1	hypothetical protein
3708626	3712813	4187	Predicted by at least one method			3712149	3712394	1	hypothetical protein
3708626	3712813	4187	Predicted by at least one method			3712667	3712813	1	hypothetical protein
4090108	4097778	7670	Predicted by at least one method			4090108	4091175	1	methyl-accepting chemotaxis protein
4090108	4097778	7670	Predicted by at least one method			4091416	4091850	-1	FIG01227099: hypothetical protein
4090108	4097778	7670	Predicted by at least one method			4092122	4092730	1	Succinate dehydrogenase cytochrome b558 subunit
4090108	4097778	7670	Predicted by at least one method			4092798	4094240	1	Succinate dehydrogenase flavoprotein subunit (EC 1.3.99.1)
4090108	4097778	7670	Predicted by at least one method			4094329	4094553	1	Succinate dehydrogenase flavoprotein subunit (EC 1.3.99.1)
4090108	4097778	7670	Predicted by at least one method			4094559	4094720	1	Succinate dehydrogenase iron-sulfur protein (EC 1.3.99.1)
4090108	4097778	7670	Predicted by at least one method			4094791	4094943	1	Succinate dehydrogenase iron-sulfur protein (EC 1.3.99.1)
4090108	4097778	7670	Predicted by at least one method			4094951	4095340	1	Succinate dehydrogenase iron-sulfur protein (EC 1.3.99.1)
4090108	4097778	7670	Predicted by at least one method			4095550	4096008	1	4-hydroxybenzoyl-CoA thioesterase family active site
4090108	4097778	7670	Predicted by at least one method			4096221	4096442	1	Major transcriptional regulator of spore coat formation GerE
4090108	4097778	7670	Predicted by at least one method			4096517	4096903	1	Transcriptional regulator, MarR family
4090108	4097778	7670	Predicted by at least one method			4096981	4097778	1	Glutamate racemase (EC 5.1.1.3)
4406795	4434746	27951	Predicted by at least one method			4406795	4407337	1	probable ligase ybaP
4406795	4434746	27951	Predicted by at least one method			4407931	4408110	1	hypothetical protein
4406795	4434746	27951	Predicted by at least one method			4408310	4408570	-1	hypothetical protein
4406795	4434746	27951	Predicted by at least one method			4408887	4409039	1	hypothetical protein
4406795	4434746	27951	Predicted by at least one method			4409221	4409457	1	Small, acid-soluble spore protein tlp
4406795	4434746	27951	Predicted by at least one method			4409970	4410101	1	Oleate hydratase (EC 4.2.1.53)
4406795	4434746	27951	Predicted by at least one method			4410216	4410443	1	Oleate hydratase (EC 4.2.1.53)
4406795	4434746	27951	Predicted by at least one method			4410526	4411065	1	Oleate hydratase (EC 4.2.1.53)
4406795	4434746	27951	Predicted by at least one method			4411094	4411744	1	Oleate hydratase (EC 4.2.1.53)
4406795	4434746	27951	Predicted by at least one method			4411787	4412575	-1	Methyl-accepting chemotaxis protein
4406795	4434746	27951	Predicted by at least one method			4412553	4412897	-1	hypothetical Methyl-accepting chemotaxis protein
4406795	4434746	27951	Predicted by at least one method			4413047	4413373	-1	Methyl-accepting chemotaxis protein
4406795	4434746	27951	Predicted by at least one method			4413827	4414030	1	hypothetical protein
4406795	4434746	27951	Predicted by at least one method			4414074	4414346	1	hypothetical protein
4406795	4434746	27951	Predicted by at least one method			4414343	4414543	1	hypothetical protein
4406795	4434746	27951	Predicted by at least one method			4414524	4415324	1	hypothetical protein
4406795	4434746	27951	Predicted by at least one method			4415385	4415540	1	Oleate hydratase (EC 4.2.1.53)
4406795	4434746	27951	Predicted by at least one method			4415666	4415950	-1	hypothetical protein
4406795	4434746	27951	Predicted by at least one method			4416117	4416620	1	Ribosomal-protein-alanine acetyltransferase (EC 2.3.1.128)
4406795	4434746	27951	Predicted by at least one method			4416701	4416820	1	hypothetical protein
4406795	4434746	27951	Predicted by at least one method			4416858	4416992	1	hypothetical protein
4406795	4434746	27951	Predicted by at least one method			4416986	4417537	1	FIG00513335: hypothetical protein
4406795	4434746	27951	Predicted by at least one method			4417542	4417808	1	hypothetical protein
4406795	4434746	27951	Predicted by at least one method			4418134	4419009	1	ABC transporter, ATP-binding protein
4406795	4434746	27951	Predicted by at least one method			4418997	4419626	1	FIG01246638: hypothetical protein
4406795	4434746	27951	Predicted by at least one method			4419883	4420260	1	Transcriptional regulator, GntR family
4406795	4434746	27951	Predicted by at least one method			4420365	4420985	1	FIG01246638: hypothetical protein
4406795	4434746	27951	Predicted by at least one method			4421021	4421158	-1	hypothetical protein
4406795	4434746	27951	Predicted by at least one method			4421378	4421641	-1	Conserved protein
4406795	4434746	27951	Predicted by at least one method			4421773	4422642	-1	Conserved protein
4406795	4434746	27951	Predicted by at least one method			4422642	4423421	-1	ABC transporter ATP-binding protein
4406795	4434746	27951	Predicted by at least one method			4423559	4424083	1	RNA polymerase sigma-70 factor, ECF subfamily
4406795	4434746	27951	Predicted by at least one method			4424073	4424387	1	hypothetical protein
4406795	4434746	27951	Predicted by at least one method			4424384	4424932	1	hypothetical protein
4406795	4434746	27951	Predicted by at least one method			4425034	4425312	1	Uncharacterised protein family UPF0157 (COG2320)
4406795	4434746	27951	Predicted by at least one method			4425272	4425466	1	hypothetical protein
4406795	4434746	27951	Predicted by at least one method			4425754	4426545	1	Transcriptional regulator, GntR family domain / Aspartate aminotransferase (EC 2.6.1.1)
4406795	4434746	27951	Predicted by at least one method			4426791	4427210	1	Transcriptional regulator, GntR family domain / Aspartate aminotransferase (EC 2.6.1.1)
4406795	4434746	27951	Predicted by at least one method			4427215	4427823	1	D-alanine--D-alanine ligase (EC 6.3.2.4)
4406795	4434746	27951	Predicted by at least one method			4427855	4428118	1	D-alanine--D-alanine ligase (EC 6.3.2.4)
4406795	4434746	27951	Predicted by at least one method			4428310	4429029	-1	membrane protein, putative
4406795	4434746	27951	Predicted by at least one method			4429180	4429623	1	Mlr3950 protein
4406795	4434746	27951	Predicted by at least one method			4429982	4430095	1	hypothetical protein
4406795	4434746	27951	Predicted by at least one method			4430220	4430495	1	Possible D-alanyl-D-alanine carboxypeptidase (EC 3.4.16.4)
4406795	4434746	27951	Predicted by at least one method			4430492	4430806	1	conserved domain protein
4406795	4434746	27951	Predicted by at least one method			4430973	4431164	-1	hypothetical protein
4406795	4434746	27951	Predicted by at least one method			4431583	4432071	1	Mannose-6-phosphate isomerase (EC 5.3.1.8)
4406795	4434746	27951	Predicted by at least one method			4432371	4432673	1	Mobile element protein
4406795	4434746	27951	Predicted by at least one method			4432983	4433489	-1	hypothetical protein
4406795	4434746	27951	Predicted by at least one method			4433664	4433819	-1	hypothetical protein
4406795	4434746	27951	Predicted by at least one method			4434224	4434622	-1	hypothetical protein
4406795	4434746	27951	Predicted by at least one method			4434624	4434746	-1	hypothetical protein
4406795	4434746	27951	Predicted by at least one method			4434706	4434960	-1	hypothetical protein
4588556	4606404	17848	Predicted by at least one method			4588438	4588578	1	hypothetical protein
4588556	4606404	17848	Predicted by at least one method			4588556	4589185	1	Transcriptional regulator
4588556	4606404	17848	Predicted by at least one method			4589361	4589816	1	acetyltransferase, GNAT family
4588556	4606404	17848	Predicted by at least one method			4589797	4590135	1	acetyltransferase, GNAT family
4588556	4606404	17848	Predicted by at least one method			4590381	4590563	1	hypothetical protein
4588556	4606404	17848	Predicted by at least one method			4591158	4591289	1	hypothetical protein
4588556	4606404	17848	Predicted by at least one method			4591442	4591564	1	hypothetical protein
4588556	4606404	17848	Predicted by at least one method			4591561	4591737	1	hypothetical protein
4588556	4606404	17848	Predicted by at least one method			4591700	4591828	1	hypothetical protein
4588556	4606404	17848	Predicted by at least one method			4592204	4592461	1	hypothetical protein
4588556	4606404	17848	Predicted by at least one method			4593226	4593654	1	hypothetical protein
4588556	4606404	17848	Predicted by at least one method			4593626	4593739	1	hypothetical protein
4588556	4606404	17848	Predicted by at least one method			4593943	4594395	-1	hypothetical protein
4588556	4606404	17848	Predicted by at least one method			4594392	4594559	-1	hypothetical protein
4588556	4606404	17848	Predicted by at least one method			4594708	4595076	-1	Prophage LambdaBa04, site-specific recombinase, phage integrase family
4588556	4606404	17848	Predicted by at least one method			4595068	4595307	1	hypothetical protein
4588556	4606404	17848	Predicted by at least one method			4595818	4596075	-1	hypothetical protein
4588556	4606404	17848	Predicted by at least one method			4596517	4596738	1	hypothetical protein
4588556	4606404	17848	Predicted by at least one method			4596825	4597013	-1	hypothetical protein
4588556	4606404	17848	Predicted by at least one method			4597790	4598152	1	YqaQ
4588556	4606404	17848	Predicted by at least one method			4598259	4598558	-1	hypothetical protein
4588556	4606404	17848	Predicted by at least one method			4598558	4598761	-1	HigA protein (antitoxin to HigB)
4588556	4606404	17848	Predicted by at least one method			4599612	4599743	1	hypothetical protein
4588556	4606404	17848	Predicted by at least one method			4599846	4600196	1	hypothetical protein
4588556	4606404	17848	Predicted by at least one method			4600333	4600461	1	hypothetical protein
4588556	4606404	17848	Predicted by at least one method			4600764	4601156	1	hypothetical protein
4588556	4606404	17848	Predicted by at least one method			4601293	4601589	1	hypothetical protein
4588556	4606404	17848	Predicted by at least one method			4601856	4602251	1	Mobile element protein
4588556	4606404	17848	Predicted by at least one method			4602208	4602420	1	hypothetical protein
4588556	4606404	17848	Predicted by at least one method			4602930	4603136	1	hypothetical protein
4588556	4606404	17848	Predicted by at least one method			4603151	4603270	1	hypothetical protein
4588556	4606404	17848	Predicted by at least one method			4603745	4604023	1	hypothetical protein
4588556	4606404	17848	Predicted by at least one method			4604108	4604761	1	hypothetical protein
4588556	4606404	17848	Predicted by at least one method			4604852	4606126	-1	Contains cell adhesion domain
4588556	4606404	17848	Predicted by at least one method			4606273	4606404	-1	hypothetical protein
4986919	4992382	5463	Predicted by at least one method			4986919	4987116	1	Putative cytoplasmic protein clustered with trehalase
4986919	4992382	5463	Predicted by at least one method			4987121	4988113	1	Putative cytoplasmic protein clustered with trehalase
4986919	4992382	5463	Predicted by at least one method			4988930	4989919	-1	Probable GTPase related to EngC
4986919	4992382	5463	Predicted by at least one method			4989916	4990989	-1	Probable GTPase related to EngC
4986919	4992382	5463	Predicted by at least one method			4992194	4992382	1	hypothetical protein
5076442	5078086	1644	Predicted by at least one method			5076442	5076624	1	hypothetical protein
5076442	5078086	1644	Predicted by at least one method			5076617	5076742	1	hypothetical protein
5076442	5078086	1644	Predicted by at least one method			5076730	5076918	1	Regulator of polyketide synthase expression
5076442	5078086	1644	Predicted by at least one method			5076936	5077079	-1	Prophage LambdaBa04, site-specific recombinase, phage integrase family
5076442	5078086	1644	Predicted by at least one method			5077093	5077272	-1	hypothetical protein
5076442	5078086	1644	Predicted by at least one method			5077805	5078086	1	hypothetical protein
Lysinibacillus contaminans DSM 25560
164169	176348	12179	Predicted by at least one method			164169	164762	1	Dephospho-CoA kinase (EC 2.7.1.24)
164169	176348	12179	Predicted by at least one method			164982	166004	1	NADPH-dependent glyceraldehyde-3-phosphate dehydrogenase (EC 1.2.1.13)
164169	176348	12179	Predicted by at least one method			166300	166767	1	Ribonucleotide reductase transcriptional regulator NrdR
164169	176348	12179	Predicted by at least one method			166795	168171	1	Helicase loader DnaB
164169	176348	12179	Predicted by at least one method			168256	169125	1	Helicase loader DnaI
164169	176348	12179	Predicted by at least one method			169551	171485	1	Threonyl-tRNA synthetase (EC 6.1.1.3)
164169	176348	12179	Predicted by at least one method			171544	173226	-1	Methyl-accepting chemotaxis protein
164169	176348	12179	Predicted by at least one method			173745	174248	1	Translation initiation factor 3
164169	176348	12179	Predicted by at least one method			174280	174480	1	LSU ribosomal protein L35p
164169	176348	12179	Predicted by at least one method			174535	174894	1	LSU ribosomal protein L20p
164169	176348	12179	Predicted by at least one method			174976	175248	1	FIG01226888: hypothetical protein
164169	176348	12179	Predicted by at least one method			175370	175765	-1	FIG01231657: hypothetical protein
164169	176348	12179	Predicted by at least one method			175863	176348	1	Dimeric dUTPase (EC 3.6.1.23)
265327	281943	16616	Predicted by at least one method			265327	265662	1	Transcriptional regulator, PadR family
265327	281943	16616	Predicted by at least one method			265665	266072	1	hypothetical protein
265327	281943	16616	Predicted by at least one method			266352	267038	1	hypothetical protein
265327	281943	16616	Predicted by at least one method			268021	268917	1	hypothetical protein
265327	281943	16616	Predicted by at least one method			269239	270354	-1	Phage integrase
265327	281943	16616	Predicted by at least one method			270493	270825	-1	Phage protein
265327	281943	16616	Predicted by at least one method			271117	271509	1	hypothetical protein
265327	281943	16616	Predicted by at least one method			271506	271961	1	hypothetical protein
265327	281943	16616	Predicted by at least one method			271989	272102	-1	hypothetical protein
265327	281943	16616	Predicted by at least one method			272237	273475	-1	Mobile element protein
265327	281943	16616	Predicted by at least one method			273906	274586	-1	Transcriptional regulator, TetR family
265327	281943	16616	Predicted by at least one method			274717	276069	1	Multi antimicrobial extrusion protein (Na(+)/drug antiporter), MATE family of MDR efflux pumps
265327	281943	16616	Predicted by at least one method			276560	276916	1	hypothetical protein
265327	281943	16616	Predicted by at least one method			277509	278039	-1	Ribosomal-protein-alanine acetyltransferase
265327	281943	16616	Predicted by at least one method			278597	278716	1	hypothetical protein
265327	281943	16616	Predicted by at least one method			278777	279295	1	FIG01225146: hypothetical protein
265327	281943	16616	Predicted by at least one method			280214	280330	1	FIG01250776: hypothetical protein
265327	281943	16616	Predicted by at least one method			280476	280808	-1	DUF378 domain-containing protein
265327	281943	16616	Predicted by at least one method			281187	281333	-1	hypothetical protein
265327	281943	16616	Predicted by at least one method			281473	281610	-1	hypothetical protein
265327	281943	16616	Predicted by at least one method			281782	281943	-1	hypothetical protein
290523	332101	41578	Predicted by at least one method			290523	291161	1	Oxygen-insensitive NAD(P)H nitroreductase (EC 1.-.-.-) / Dihydropteridine reductase (EC 1.5.1.34)
290523	332101	41578	Predicted by at least one method			291353	291781	1	Transcriptional regulator, MarR family
290523	332101	41578	Predicted by at least one method			291864	292160	1	hypothetical protein
290523	332101	41578	Predicted by at least one method			292830	293456	1	carboxymethylenebutenolidase-related protein
290523	332101	41578	Predicted by at least one method			294016	296166	1	Pectate lyase related protein, secreted
290523	332101	41578	Predicted by at least one method			296402	297127	-1	phosphoesterase, putative subfamily
290523	332101	41578	Predicted by at least one method			297418	298050	-1	acetyltransferase, GNAT family family
290523	332101	41578	Predicted by at least one method			298161	298988	1	Transcriptional regulator, MerR family
290523	332101	41578	Predicted by at least one method			299343	299873	1	Protein-disulfide isomerase
290523	332101	41578	Predicted by at least one method			300183	300935	1	Histidine ABC transporter, ATP-binding protein HisP (TC 3.A.1.3.1)
290523	332101	41578	Predicted by at least one method			300958	301788	1	putative amino acid ABC transporter, periplasmic amino acid-binding protein
290523	332101	41578	Predicted by at least one method			301828	302589	1	Amino acid ABC transporter, permease protein
290523	332101	41578	Predicted by at least one method			302604	303299	1	Amino acid ABC transporter, permease protein
290523	332101	41578	Predicted by at least one method			303363	304526	1	Butyryl-CoA dehydrogenase (EC 1.3.99.2)
290523	332101	41578	Predicted by at least one method			305017	305898	1	Permease of the drug/metabolite transporter (DMT) superfamily
290523	332101	41578	Predicted by at least one method			305971	306660	-1	Transcriptional regulator, ArsR family
290523	332101	41578	Predicted by at least one method			306713	306841	1	hypothetical protein
290523	332101	41578	Predicted by at least one method			306963	307568	1	cbiN domain protein
290523	332101	41578	Predicted by at least one method			307603	308142	1	hypothetical protein
290523	332101	41578	Predicted by at least one method			308912	309817	-1	Cobalt-zinc-cadmium resistance protein
290523	332101	41578	Predicted by at least one method			310042	310218	-1	Mobile element protein
290523	332101	41578	Predicted by at least one method			310249	310380	-1	Mobile element protein
290523	332101	41578	Predicted by at least one method			311052	311738	1	Phosphate regulon transcriptional regulatory protein PhoB (SphR)
290523	332101	41578	Predicted by at least one method			311725	313782	1	two-component sensor histidine kinase
290523	332101	41578	Predicted by at least one method			314149	314418	1	hypothetical protein
290523	332101	41578	Predicted by at least one method			315074	315211	1	hypothetical protein
290523	332101	41578	Predicted by at least one method			315910	317088	1	3-oxoacyl-[acyl-carrier-protein] synthase, KASII (EC 2.3.1.41)
290523	332101	41578	Predicted by at least one method			317101	319497	1	diguanylate cyclase/phosphodiesterase (GGDEF & EAL domains) with PAS/PAC sensor(s)
290523	332101	41578	Predicted by at least one method			319788	319988	1	hypothetical protein
290523	332101	41578	Predicted by at least one method			320826	321371	1	Copper resistance protein CopC
290523	332101	41578	Predicted by at least one method			321375	322466	1	BH2290 unknown
290523	332101	41578	Predicted by at least one method			322843	323988	1	hypothetical protein
290523	332101	41578	Predicted by at least one method			324520	325293	1	Beta-ketoadipate enol-lactone hydrolase, putative
290523	332101	41578	Predicted by at least one method			325897	326274	1	hypothetical protein
290523	332101	41578	Predicted by at least one method			326851	327054	1	Cold shock protein CspB
290523	332101	41578	Predicted by at least one method			327537	327740	1	Cold shock protein CspB
290523	332101	41578	Predicted by at least one method			328108	328755	-1	Quinolone resistance protein
290523	332101	41578	Predicted by at least one method			329002	329184	1	hypothetical protein
290523	332101	41578	Predicted by at least one method			329331	329468	1	hypothetical protein
290523	332101	41578	Predicted by at least one method			329676	330569	-1	Permease of the drug/metabolite transporter (DMT) superfamily
290523	332101	41578	Predicted by at least one method			330716	332101	1	Transcriptional regulator, GntR family domain / Aspartate aminotransferase (EC 2.6.1.1)
778859	796551	17692	Predicted by at least one method			778859	778981	1	hypothetical protein
778859	796551	17692	Predicted by at least one method			779078	780241	-1	Aromatic-amino-acid aminotransferase (EC 2.6.1.57)
778859	796551	17692	Predicted by at least one method			780374	781777	1	Transcriptional regulator, GntR family domain / Aspartate aminotransferase (EC 2.6.1.1)
778859	796551	17692	Predicted by at least one method			781988	784987	-1	protein of unknown function DUF323
778859	796551	17692	Predicted by at least one method			785622	786173	1	hypothetical protein
778859	796551	17692	Predicted by at least one method			786827	787021	1	hypothetical protein
778859	796551	17692	Predicted by at least one method			787075	787371	1	Mobile element protein
778859	796551	17692	Predicted by at least one method			787706	788965	1	Mobile element protein
778859	796551	17692	Predicted by at least one method			789149	789793	1	hypothetical protein
778859	796551	17692	Predicted by at least one method			789941	790312	1	hypothetical protein
778859	796551	17692	Predicted by at least one method			790370	792526	-1	ATP-dependent DNA helicase UvrD/PcrA
778859	796551	17692	Predicted by at least one method			793326	793580	1	hypothetical protein
778859	796551	17692	Predicted by at least one method			793642	793788	1	hypothetical protein
778859	796551	17692	Predicted by at least one method			793884	794645	1	hypothetical protein
778859	796551	17692	Predicted by at least one method			794681	795115	1	Deoxyuridine 5'-triphosphate nucleotidohydrolase (EC 3.6.1.23)
778859	796551	17692	Predicted by at least one method			796000	796551	-1	Substrate-specific component PdxU2 of predicted pyridoxin-related ECF transporter
821063	837454	16391	Predicted by at least one method			821063	821347	1	CDS_ID OB3323
821063	837454	16391	Predicted by at least one method			821507	821812	1	FIG016527: hypothetical protein
821063	837454	16391	Predicted by at least one method			822015	822953	1	hypothetical protein
821063	837454	16391	Predicted by at least one method			823231	823635	1	hypothetical protein
821063	837454	16391	Predicted by at least one method			824078	824272	1	hypothetical protein
821063	837454	16391	Predicted by at least one method			824651	825241	1	hypothetical protein
821063	837454	16391	Predicted by at least one method			826086	826601	1	RNA polymerase sigma-54 factor RpoN
821063	837454	16391	Predicted by at least one method			826601	827038	1	hypothetical protein
821063	837454	16391	Predicted by at least one method			827038	828141	1	membrane protein, putative
821063	837454	16391	Predicted by at least one method			828134	829084	1	Exosporium protein E
821063	837454	16391	Predicted by at least one method			829458	829877	-1	hypothetical protein
821063	837454	16391	Predicted by at least one method			830181	830591	1	hypothetical protein
821063	837454	16391	Predicted by at least one method			830947	831501	1	hypothetical protein
821063	837454	16391	Predicted by at least one method			831912	833150	-1	Mobile element protein
821063	837454	16391	Predicted by at least one method			833522	834094	1	hypothetical protein
821063	837454	16391	Predicted by at least one method			834531	834809	1	CDS_ID OB0988
821063	837454	16391	Predicted by at least one method			835025	835936	-1	LysR-family transcriptional regulator CAC0023
821063	837454	16391	Predicted by at least one method			836201	837454	1	Monocarboxylate MFS permease
1012945	1016947	4002	Predicted by at least one method			1012945	1013580	-1	Transcriptional regulator, TetR family
1012945	1016947	4002	Predicted by at least one method			1013942	1014469	1	BH3686 unknown
1012945	1016947	4002	Predicted by at least one method			1014629	1016947	-1	helicase, UvrD/Rep family
1734695	1749426	14731	Predicted by at least one method			1734695	1735522	-1	Metal dependent hydrolase
1734695	1749426	14731	Predicted by at least one method			1735887	1736918	-1	Bifunctional protein: zinc-containing alcohol dehydrogenase; quinone oxidoreductase ( NADPH:quinone
1734695	1749426	14731	Predicted by at least one method			1737081	1738154	-1	NADH:flavin oxidoreductase/NADH oxidase
1734695	1749426	14731	Predicted by at least one method			1738183	1739031	-1	Hydrolase, alpha/beta fold family
1734695	1749426	14731	Predicted by at least one method			1739116	1739697	-1	Transcriptional regulator, TetR family
1734695	1749426	14731	Predicted by at least one method			1739787	1739936	-1	hypothetical protein
1734695	1749426	14731	Predicted by at least one method			1740322	1740981	-1	hypothetical protein
1734695	1749426	14731	Predicted by at least one method			1741137	1741310	1	hypothetical protein
1734695	1749426	14731	Predicted by at least one method			1741684	1742826	1	Phosphate regulon transcriptional regulatory protein PhoB (SphR)
1734695	1749426	14731	Predicted by at least one method			1743294	1744205	1	permease, putative
1734695	1749426	14731	Predicted by at least one method			1744515	1744925	-1	hypothetical protein
1734695	1749426	14731	Predicted by at least one method			1745248	1746486	1	Mobile element protein
1734695	1749426	14731	Predicted by at least one method			1746865	1748385	-1	O-succinylbenzoic acid--CoA ligase (EC 6.2.1.26)
1734695	1749426	14731	Predicted by at least one method			1748800	1749426	-1	FMN-dependent NADH-azoreductase
2155423	2165704	10281	Predicted by at least one method			2155423	2156157	-1	Pyruvate formate-lyase activating enzyme (EC 1.97.1.4)
2155423	2165704	10281	Predicted by at least one method			2156353	2158578	-1	Pyruvate formate-lyase (EC 2.3.1.54)
2155423	2165704	10281	Predicted by at least one method			2158885	2159025	-1	hypothetical protein
2155423	2165704	10281	Predicted by at least one method			2159041	2159199	1	Mobile element protein
2155423	2165704	10281	Predicted by at least one method			2159400	2159822	-1	Holin associated hypothetical protein
2155423	2165704	10281	Predicted by at least one method			2160152	2161099	-1	Plant-induced nitrilase (EC 3.5.5.1), hydrolyses beta-cyano-L-alanine
2155423	2165704	10281	Predicted by at least one method			2161191	2161337	-1	Aspartate aminotransferase (EC 2.6.1.1)
2155423	2165704	10281	Predicted by at least one method			2161616	2163046	-1	Transcriptional regulator, GntR family domain / Aspartate aminotransferase (EC 2.6.1.1)
2155423	2165704	10281	Predicted by at least one method			2163783	2164142	1	Transcriptional regulator, GntR family
2155423	2165704	10281	Predicted by at least one method			2164146	2165012	1	ABC transporter ATP-binding protein
2155423	2165704	10281	Predicted by at least one method			2165009	2165704	1	CDS_ID OB0887
2966683	2984783	18100	Predicted by at least one method			2966683	2966817	1	hypothetical protein
2966683	2984783	18100	Predicted by at least one method			2966965	2968146	-1	Conserved protein
2966683	2984783	18100	Predicted by at least one method			2968157	2969581	-1	Probable poly(beta-D-mannuronate) O-acetylase (EC 2.3.1.-)
2966683	2984783	18100	Predicted by at least one method			2969682	2969795	1	hypothetical protein
2966683	2984783	18100	Predicted by at least one method			2969968	2972715	1	S-layer protein
2966683	2984783	18100	Predicted by at least one method			2973314	2974810	1	Fibronectin type III domain protein
2966683	2984783	18100	Predicted by at least one method			2974957	2976417	1	Mobile element protein
2966683	2984783	18100	Predicted by at least one method			2976551	2977795	-1	FIG01247370: hypothetical protein
2966683	2984783	18100	Predicted by at least one method			2977795	2978472	-1	CDS_ID OB0188
2966683	2984783	18100	Predicted by at least one method			2978800	2982753	1	FIG01248440: hypothetical protein
2966683	2984783	18100	Predicted by at least one method			2982831	2983493	1	NLP/P60 family protein
2966683	2984783	18100	Predicted by at least one method			2983701	2984783	1	putative S-layer associated protein
3182979	3203952	20973	Predicted by at least one method			3182979	3183362	1	hypothetical protein
3182979	3203952	20973	Predicted by at least one method			3183513	3184190	1	hydrolase, haloacid dehalogenase-like family protein BCZK2594
3182979	3203952	20973	Predicted by at least one method			3184518	3184718	-1	Cold shock protein CspA
3182979	3203952	20973	Predicted by at least one method			3185187	3185396	1	hypothetical protein
3182979	3203952	20973	Predicted by at least one method			3185743	3186180	-1	hypothetical protein
3182979	3203952	20973	Predicted by at least one method			3186218	3186361	-1	hypothetical protein
3182979	3203952	20973	Predicted by at least one method			3186589	3186909	-1	hypothetical protein
3182979	3203952	20973	Predicted by at least one method			3187299	3187553	-1	hypothetical protein
3182979	3203952	20973	Predicted by at least one method			3188087	3189151	1	putative oxidoreductase protein
3182979	3203952	20973	Predicted by at least one method			3189369	3189578	-1	Small acid-soluble spore protein, alpha/beta family, SASP_1
3182979	3203952	20973	Predicted by at least one method			3190034	3190735	1	hypothetical protein
3182979	3203952	20973	Predicted by at least one method			3190989	3193361	1	Octaprenyl-diphosphate synthase (EC 2.5.1.-) / Dimethylallyltransferase (EC 2.5.1.1) / Geranyltranst
3182979	3203952	20973	Predicted by at least one method			3193490	3194896	-1	Serine protease precursor MucD/AlgY associated with sigma factor RpoE
3182979	3203952	20973	Predicted by at least one method			3195172	3196167	-1	Peptidase, M23/M37 family
3182979	3203952	20973	Predicted by at least one method			3196590	3198437	1	Serine protein kinase (prkA protein), P-loop containing
3182979	3203952	20973	Predicted by at least one method			3198798	3199955	1	UPF0229 protein YeaH
3182979	3203952	20973	Predicted by at least one method			3200019	3201419	1	Stage V sporulation protein involved in spore cortex synthesis (SpoVR)
3182979	3203952	20973	Predicted by at least one method			3201616	3202209	1	lipase/acylhydrolase, putative
3182979	3203952	20973	Predicted by at least one method			3202285	3203220	-1	Mobile element protein
3182979	3203952	20973	Predicted by at least one method			3203438	3203689	1	ADA regulatory protein
3182979	3203952	20973	Predicted by at least one method			3203686	3203952	1	hypothetical protein
3417405	3432595	15190	Predicted by at least one method			3417405	3418556	-1	prophage Lp3 protein 1, integrase
3417405	3432595	15190	Predicted by at least one method			3418610	3419242	-1	hypothetical protein
3417405	3432595	15190	Predicted by at least one method			3419367	3419615	1	hypothetical protein
3417405	3432595	15190	Predicted by at least one method			3419596	3419874	1	hypothetical protein
3417405	3432595	15190	Predicted by at least one method			3419937	3422366	1	DNA primase/helicase, phage-associated
3417405	3432595	15190	Predicted by at least one method			3422706	3422927	1	hypothetical protein
3417405	3432595	15190	Predicted by at least one method			3423587	3424303	1	hypothetical protein
3417405	3432595	15190	Predicted by at least one method			3424452	3424592	1	hypothetical protein
3417405	3432595	15190	Predicted by at least one method			3424982	3427732	1	Type I restriction-modification enzyme M subunit
3417405	3432595	15190	Predicted by at least one method			3427732	3429099	1	DNA METHYLASE-TYPE I RESTRICTION-MODIFICATION SYSTEM
3417405	3432595	15190	Predicted by at least one method			3429436	3429549	1	hypothetical protein
3417405	3432595	15190	Predicted by at least one method			3430076	3430225	1	hypothetical protein
3417405	3432595	15190	Predicted by at least one method			3430367	3431206	-1	membrane protein, putative
3417405	3432595	15190	Predicted by at least one method			3431991	3432140	-1	hypothetical protein
3417405	3432595	15190	Predicted by at least one method			3432425	3432595	-1	hypothetical protein
3856353	3869981	13628	Predicted by at least one method			3856353	3856502	-1	hypothetical protein
3856353	3869981	13628	Predicted by at least one method			3857416	3857757	1	Mobile element protein
3856353	3869981	13628	Predicted by at least one method			3857934	3858071	-1	GMP synthase [glutamine-hydrolyzing], amidotransferase subunit (EC 6.3.5.2) / GMP synthase [glutamin
3856353	3869981	13628	Predicted by at least one method			3858870	3859487	1	hypothetical protein
3856353	3869981	13628	Predicted by at least one method			3859547	3859660	-1	hypothetical protein
3856353	3869981	13628	Predicted by at least one method			3859920	3860210	1	hypothetical protein
3856353	3869981	13628	Predicted by at least one method			3860354	3861010	-1	hypothetical protein
3856353	3869981	13628	Predicted by at least one method			3861016	3861282	-1	hypothetical protein
3856353	3869981	13628	Predicted by at least one method			3861282	3861800	-1	hypothetical protein
3856353	3869981	13628	Predicted by at least one method			3861819	3862220	-1	hypothetical protein
3856353	3869981	13628	Predicted by at least one method			3862236	3862496	-1	hypothetical protein
3856353	3869981	13628	Predicted by at least one method			3863640	3864203	1	DNA integration/recombination/inversion protein
3856353	3869981	13628	Predicted by at least one method			3864431	3865279	-1	hypothetical protein
3856353	3869981	13628	Predicted by at least one method			3865743	3867008	1	unknown
3856353	3869981	13628	Predicted by at least one method			3867126	3868118	-1	hypothetical protein
3856353	3869981	13628	Predicted by at least one method			3868293	3868853	-1	hypothetical protein
3856353	3869981	13628	Predicted by at least one method			3869724	3869981	-1	hypothetical protein
3927769	3937427	9658	Predicted by at least one method			3927769	3928329	-1	RNA polymerase sigma-70 factor, ECF subfamily
3927769	3937427	9658	Predicted by at least one method			3928808	3929851	1	Chitin binding protein
3927769	3937427	9658	Predicted by at least one method			3930516	3931085	-1	hypothetical protein
3927769	3937427	9658	Predicted by at least one method			3931795	3933426	-1	Predicted metal-dependent hydrolase with the TIM-barrel fold
3927769	3937427	9658	Predicted by at least one method			3933445	3934695	-1	Conjugated Bile Salt Transporter # frameshift
3927769	3937427	9658	Predicted by at least one method			3935433	3935663	1	prophage Lp3 protein 1, integrase
3927769	3937427	9658	Predicted by at least one method			3935796	3937427	-1	Heat shock protein 60 family chaperone GroEL
4010731	4016675	5944	Predicted by at least one method			4010731	4011561	1	Integrase
4010731	4016675	5944	Predicted by at least one method			4011620	4012186	1	N-acetylmuramoyl-L-alanine amidase (EC 3.5.1.28)
4010731	4016675	5944	Predicted by at least one method			4012461	4012925	1	hypothetical protein
4010731	4016675	5944	Predicted by at least one method			4013041	4013154	-1	hypothetical protein
4010731	4016675	5944	Predicted by at least one method			4013303	4013926	1	hypothetical protein
4010731	4016675	5944	Predicted by at least one method			4014249	4014728	1	hypothetical protein
4010731	4016675	5944	Predicted by at least one method			4015119	4016675	-1	hypothetical protein
Lysinibacillus xylanilyticus t26
525046	529562	4516	Predicted by at least one method			525046	525330	-1	hypothetical protein
525046	529562	4516	Predicted by at least one method			525432	525620	-1	hypothetical protein
525046	529562	4516	Predicted by at least one method			525627	525959	-1	Phage protein
525046	529562	4516	Predicted by at least one method			526019	526279	-1	hypothetical protein
525046	529562	4516	Predicted by at least one method			526400	527737	-1	hypothetical protein
525046	529562	4516	Predicted by at least one method			527746	528876	-1	Glycosaminoglycan attachment site
525046	529562	4516	Predicted by at least one method			529065	529562	-1	Phage head maturation protease
525046	529562	4516	Predicted by at least one method			529559	530470	-1	hypothetical protein
571880	600296	28416	Predicted by at least one method			571880	572677	1	ABC-type Fe3+-siderophore transport system, ATPase component
571880	600296	28416	Predicted by at least one method			572894	573592	-1	Peptidase E (EC 3.4.11.2)
571880	600296	28416	Predicted by at least one method			573781	574518	-1	Peptidoglycan N-acetylglucosamine deacetylase (EC 3.5.1.-)
571880	600296	28416	Predicted by at least one method			574699	575229	1	hypothetical protein
571880	600296	28416	Predicted by at least one method			575246	575578	1	Protein secretion chaperonin CsaA
571880	600296	28416	Predicted by at least one method			575910	576338	1	acetyltransferase, GNAT family
571880	600296	28416	Predicted by at least one method			576650	576871	1	hypothetical protein
571880	600296	28416	Predicted by at least one method			576943	577581	-1	O-methyltransferase
571880	600296	28416	Predicted by at least one method			577568	577933	-1	FIG01236578: hypothetical protein
571880	600296	28416	Predicted by at least one method			578607	579155	1	hypothetical protein
571880	600296	28416	Predicted by at least one method			579494	579622	-1	FIG01236578: hypothetical protein
571880	600296	28416	Predicted by at least one method			579793	580176	1	CDS_ID OB0302
571880	600296	28416	Predicted by at least one method			580198	581049	1	BH3952 unknown
571880	600296	28416	Predicted by at least one method			581312	581920	-1	Flavohemoprotein (Hemoglobin-like protein) (Flavohemoglobin) (Nitric oxide dioxygenase) (EC 1.14.12.
571880	600296	28416	Predicted by at least one method			581914	582801	1	Mobile element protein
571880	600296	28416	Predicted by at least one method			583189	583854	-1	hypothetical protein
571880	600296	28416	Predicted by at least one method			583869	584663	-1	hypothetical protein
571880	600296	28416	Predicted by at least one method			584678	585004	-1	hypothetical protein
571880	600296	28416	Predicted by at least one method			585298	585801	-1	hypothetical protein
571880	600296	28416	Predicted by at least one method			586817	587038	-1	hypothetical protein
571880	600296	28416	Predicted by at least one method			587463	587699	-1	CRISPR-associated protein, Csd1 family
571880	600296	28416	Predicted by at least one method			588621	589586	-1	FIG01240652: hypothetical protein
571880	600296	28416	Predicted by at least one method			590133	590246	-1	hypothetical protein
571880	600296	28416	Predicted by at least one method			590750	590959	-1	hypothetical protein
571880	600296	28416	Predicted by at least one method			591326	591481	-1	hypothetical protein
571880	600296	28416	Predicted by at least one method			591835	592641	-1	hypothetical protein
571880	600296	28416	Predicted by at least one method			592809	593126	-1	DNA polymerase III alpha subunit (EC 2.7.7.7)
571880	600296	28416	Predicted by at least one method			593198	593755	-1	DNA polymerase III alpha subunit (EC 2.7.7.7)
571880	600296	28416	Predicted by at least one method			594617	594787	-1	hypothetical protein
571880	600296	28416	Predicted by at least one method			594997	597384	-1	Kinesin light chain
571880	600296	28416	Predicted by at least one method			597414	597911	-1	putative ATP /GTP-binding protein
571880	600296	28416	Predicted by at least one method			599303	599491	-1	hypothetical protein
571880	600296	28416	Predicted by at least one method			599679	600296	-1	hypothetical protein
619464	659348	39884	Predicted by at least one method			619464	619838	-1	hypothetical protein
619464	659348	39884	Predicted by at least one method			619905	620375	-1	hypothetical protein
619464	659348	39884	Predicted by at least one method			620436	622496	-1	hypothetical protein
619464	659348	39884	Predicted by at least one method			622500	624434	-1	Type II/IV secretion system ATP hydrolase TadA/VirB11/CpaF, TadA subfamily
619464	659348	39884	Predicted by at least one method			624431	625237	-1	hypothetical protein
619464	659348	39884	Predicted by at least one method			625242	626132	-1	hypothetical protein
619464	659348	39884	Predicted by at least one method			626132	627091	-1	hypothetical protein
619464	659348	39884	Predicted by at least one method			627142	628551	-1	hypothetical protein
619464	659348	39884	Predicted by at least one method			628682	629746	-1	hypothetical protein
619464	659348	39884	Predicted by at least one method			629853	630593	-1	hypothetical protein
619464	659348	39884	Predicted by at least one method			631456	632097	-1	hypothetical protein
619464	659348	39884	Predicted by at least one method			632399	632512	1	hypothetical protein
619464	659348	39884	Predicted by at least one method			633613	634068	-1	hypothetical protein
619464	659348	39884	Predicted by at least one method			634184	635389	-1	hypothetical protein
619464	659348	39884	Predicted by at least one method			635898	637316	1	hypothetical protein
619464	659348	39884	Predicted by at least one method			637475	640807	1	conjugation protein, TraG/TraD family, (pXO1-42)
619464	659348	39884	Predicted by at least one method			641012	641872	1	Ribosomal protein S1
619464	659348	39884	Predicted by at least one method			641874	643034	1	hypothetical protein
619464	659348	39884	Predicted by at least one method			643046	643432	1	hypothetical protein
619464	659348	39884	Predicted by at least one method			643446	643592	1	hypothetical protein
619464	659348	39884	Predicted by at least one method			643592	643825	1	hypothetical protein
619464	659348	39884	Predicted by at least one method			643932	644114	1	hypothetical protein
619464	659348	39884	Predicted by at least one method			644555	644854	-1	Phage integrase
619464	659348	39884	Predicted by at least one method			644997	645143	-1	Phage integrase
619464	659348	39884	Predicted by at least one method			645502	646695	1	hypothetical protein
619464	659348	39884	Predicted by at least one method			647228	648676	-1	Type II restriction enzyme Sau3AI (EC 3.1.21.4)
619464	659348	39884	Predicted by at least one method			649443	650015	1	hypothetical protein
619464	659348	39884	Predicted by at least one method			650148	650315	1	hypothetical protein
619464	659348	39884	Predicted by at least one method			650308	650574	1	hypothetical protein
619464	659348	39884	Predicted by at least one method			651457	656199	1	hypothetical protein
619464	659348	39884	Predicted by at least one method			657518	658051	1	hypothetical protein
619464	659348	39884	Predicted by at least one method			658152	659348	1	Cell wall-binding protein
775550	790027	14477	Predicted by at least one method			775550	776425	1	Right origin-binding protein
775550	790027	14477	Predicted by at least one method			777056	778081	-1	Homoserine O-acetyltransferase (EC 2.3.1.31)
775550	790027	14477	Predicted by at least one method			778215	779108	1	transcriptional regulator, LysR family
775550	790027	14477	Predicted by at least one method			779324	780061	1	FIG00924954: hypothetical protein
775550	790027	14477	Predicted by at least one method			780304	781098	1	transcriptional regulator, MerR family
775550	790027	14477	Predicted by at least one method			781389	781991	1	hypothetical protein
775550	790027	14477	Predicted by at least one method			782171	783004	1	CAAX amino terminal protease family protein
775550	790027	14477	Predicted by at least one method			783091	783609	1	hypothetical protein
775550	790027	14477	Predicted by at least one method			783724	784110	1	Rrf2 family transcriptional regulator
775550	790027	14477	Predicted by at least one method			784293	785189	1	Thioredoxin reductase (EC 1.8.1.9)
775550	790027	14477	Predicted by at least one method			785318	785632	1	Thioredoxin
775550	790027	14477	Predicted by at least one method			785918	786127	1	hypothetical protein
775550	790027	14477	Predicted by at least one method			786349	786735	1	FIG01228671: hypothetical protein
775550	790027	14477	Predicted by at least one method			786750	786905	1	hypothetical protein
775550	790027	14477	Predicted by at least one method			786924	787379	1	lipoprotein, putative
775550	790027	14477	Predicted by at least one method			787512	788156	1	hypothetical protein
775550	790027	14477	Predicted by at least one method			788365	788667	-1	Mobile element protein
775550	790027	14477	Predicted by at least one method			788675	789295	-1	Aminopeptidase N
775550	790027	14477	Predicted by at least one method			789644	790027	1	hypothetical protein
1610569	1631361	20792	Predicted by at least one method			1609407	1610582	-1	Integrase
1610569	1631361	20792	Predicted by at least one method			1610569	1611072	-1	Phage-like element PBSX protein xkdA
1610569	1631361	20792	Predicted by at least one method			1611182	1611592	-1	Transcriptional regulator
1610569	1631361	20792	Predicted by at least one method			1611759	1612001	1	hypothetical protein
1610569	1631361	20792	Predicted by at least one method			1612056	1612256	1	hypothetical protein
1610569	1631361	20792	Predicted by at least one method			1612275	1612454	-1	hypothetical protein
1610569	1631361	20792	Predicted by at least one method			1612447	1612632	-1	hypothetical protein
1610569	1631361	20792	Predicted by at least one method			1612699	1613493	1	Phage antirepressor protein
1610569	1631361	20792	Predicted by at least one method			1613524	1613874	1	hypothetical protein
1610569	1631361	20792	Predicted by at least one method			1614025	1614318	1	hypothetical protein
1610569	1631361	20792	Predicted by at least one method			1614306	1614572	1	hypothetical protein
1610569	1631361	20792	Predicted by at least one method			1614862	1615146	1	hypothetical protein
1610569	1631361	20792	Predicted by at least one method			1615143	1615379	1	hypothetical protein
1610569	1631361	20792	Predicted by at least one method			1615449	1616348	1	FIG00775957: hypothetical protein
1610569	1631361	20792	Predicted by at least one method			1616365	1617102	1	Prophage Lp1 protein 19
1610569	1631361	20792	Predicted by at least one method			1617118	1618101	1	phage replication protein
1610569	1631361	20792	Predicted by at least one method			1618098	1618607	1	Single-stranded DNA-binding protein
1610569	1631361	20792	Predicted by at least one method			1618713	1618892	1	hypothetical protein
1610569	1631361	20792	Predicted by at least one method			1619610	1620737	-1	Phage-related protein
1610569	1631361	20792	Predicted by at least one method			1621201	1621635	1	hypothetical protein
1610569	1631361	20792	Predicted by at least one method			1622115	1622642	-1	hypothetical protein
1610569	1631361	20792	Predicted by at least one method			1622651	1622965	-1	hypothetical protein
1610569	1631361	20792	Predicted by at least one method			1622985	1623452	-1	hypothetical protein
1610569	1631361	20792	Predicted by at least one method			1623921	1624253	1	hypothetical protein
1610569	1631361	20792	Predicted by at least one method			1624472	1624882	1	hypothetical protein
1610569	1631361	20792	Predicted by at least one method			1625016	1625201	-1	hypothetical protein
1610569	1631361	20792	Predicted by at least one method			1625283	1626062	1	YqaS
1610569	1631361	20792	Predicted by at least one method			1626062	1627369	1	Phage terminase, large subunit
1610569	1631361	20792	Predicted by at least one method			1627384	1628889	1	Portal protein, phage associated
1610569	1631361	20792	Predicted by at least one method			1628876	1630432	1	Phage protein
1610569	1631361	20792	Predicted by at least one method			1630437	1630637	1	hypothetical protein
1610569	1631361	20792	Predicted by at least one method			1630629	1630757	-1	hypothetical protein
1610569	1631361	20792	Predicted by at least one method			1630777	1631361	1	Phage capsid and scaffold
1654735	1666735	12000	Predicted by at least one method			1654735	1654890	1	hypothetical protein
1654735	1666735	12000	Predicted by at least one method			1654902	1655423	1	hypothetical protein
1654735	1666735	12000	Predicted by at least one method			1655636	1655860	-1	hypothetical protein
1654735	1666735	12000	Predicted by at least one method			1656099	1656323	1	hypothetical protein
1654735	1666735	12000	Predicted by at least one method			1656340	1656597	1	hypothetical protein
1654735	1666735	12000	Predicted by at least one method			1657018	1657305	-1	hypothetical protein
1654735	1666735	12000	Predicted by at least one method			1658148	1658633	1	hypothetical protein
1654735	1666735	12000	Predicted by at least one method			1658875	1659789	1	hypothetical protein
1654735	1666735	12000	Predicted by at least one method			1659859	1660101	1	hypothetical protein
1654735	1666735	12000	Predicted by at least one method			1660139	1660693	1	hypothetical protein
1654735	1666735	12000	Predicted by at least one method			1660835	1661008	1	hypothetical protein
1654735	1666735	12000	Predicted by at least one method			1661291	1661434	1	hypothetical protein
1654735	1666735	12000	Predicted by at least one method			1661424	1662101	1	hypothetical protein
1654735	1666735	12000	Predicted by at least one method			1662104	1662349	1	hypothetical protein
1654735	1666735	12000	Predicted by at least one method			1662421	1662765	1	hypothetical protein
1654735	1666735	12000	Predicted by at least one method			1663041	1664987	1	Phage tail length tape-measure protein
1654735	1666735	12000	Predicted by at least one method			1665869	1666489	1	Resolvase
1654735	1666735	12000	Predicted by at least one method			1666580	1666735	1	hypothetical protein
1654735	1666735	12000	Predicted by at least one method			1666732	1668744	1	FOG: HEAT repeat
2088229	2165128	76899	Predicted by at least one method			2088229	2089029	1	DUF124 domain-containing protein
2088229	2165128	76899	Predicted by at least one method			2089186	2089737	-1	Glyoxylate reductase (EC 1.1.1.79) / Glyoxylate reductase (EC 1.1.1.26) / Hydroxypyruvate reductase
2088229	2165128	76899	Predicted by at least one method			2089788	2090222	-1	LSU ribosomal protein L16p (L10e)
2088229	2165128	76899	Predicted by at least one method			2090224	2090877	-1	SSU ribosomal protein S3p (S3e)
2088229	2165128	76899	Predicted by at least one method			2090881	2091225	-1	LSU ribosomal protein L22p (L17e)
2088229	2165128	76899	Predicted by at least one method			2091402	2092679	1	Mobile element protein
2088229	2165128	76899	Predicted by at least one method			2093165	2093449	-1	hypothetical protein
2088229	2165128	76899	Predicted by at least one method			2093747	2094475	1	hypothetical protein
2088229	2165128	76899	Predicted by at least one method			2094546	2094665	1	hypothetical protein
2088229	2165128	76899	Predicted by at least one method			2094859	2095098	1	hypothetical protein
2088229	2165128	76899	Predicted by at least one method			2095607	2096737	1	diguanylate cyclase/phosphodiesterase (GGDEF & EAL domains) with PAS/PAC sensor(s)
2088229	2165128	76899	Predicted by at least one method			2097758	2102578	1	Rhs-family protein
2088229	2165128	76899	Predicted by at least one method			2102601	2102846	1	hypothetical protein
2088229	2165128	76899	Predicted by at least one method			2103167	2104297	-1	Integrase, site-specific recombinase
2088229	2165128	76899	Predicted by at least one method			2105534	2105986	1	hypothetical protein
2088229	2165128	76899	Predicted by at least one method			2106207	2106776	1	Site-specific recombinases, DNA invertase Pin homologs
2088229	2165128	76899	Predicted by at least one method			2106885	2107331	1	hypothetical protein
2088229	2165128	76899	Predicted by at least one method			2107328	2108347	1	hypothetical protein
2088229	2165128	76899	Predicted by at least one method			2108507	2109742	1	SEC-C motif
2088229	2165128	76899	Predicted by at least one method			2109989	2111482	1	hypothetical protein
2088229	2165128	76899	Predicted by at least one method			2111835	2111957	1	hypothetical protein
2088229	2165128	76899	Predicted by at least one method			2112236	2112754	1	hypothetical protein
2088229	2165128	76899	Predicted by at least one method			2113232	2113969	1	CRISPR repeat RNA endoribonuclease Cas6
2088229	2165128	76899	Predicted by at least one method			2113982	2115676	1	FIG00774117: hypothetical protein
2088229	2165128	76899	Predicted by at least one method			2115669	2116547	1	CRISPR-associated negative autoregulator
2088229	2165128	76899	Predicted by at least one method			2116560	2117294	1	CRISPR-associated protein Cas5
2088229	2165128	76899	Predicted by at least one method			2117338	2119557	1	CRISPR-associated helicase Cas3
2088229	2165128	76899	Predicted by at least one method			2119946	2120086	1	hypothetical protein
2088229	2165128	76899	Predicted by at least one method			2121035	2121985	1	hypothetical protein
2088229	2165128	76899	Predicted by at least one method			2122699	2123145	1	hypothetical protein
2088229	2165128	76899	Predicted by at least one method			2123296	2123997	1	hypothetical protein
2088229	2165128	76899	Predicted by at least one method			2124125	2125060	1	hypothetical protein
2088229	2165128	76899	Predicted by at least one method			2125198	2125503	1	hypothetical protein
2088229	2165128	76899	Predicted by at least one method			2125633	2125854	1	hypothetical protein
2088229	2165128	76899	Predicted by at least one method			2126221	2126607	1	DNA topoisomerase III (EC 5.99.1.2)
2088229	2165128	76899	Predicted by at least one method			2126829	2127050	1	hypothetical protein
2088229	2165128	76899	Predicted by at least one method			2128683	2128835	1	hypothetical protein
2088229	2165128	76899	Predicted by at least one method			2128922	2129104	1	hypothetical protein
2088229	2165128	76899	Predicted by at least one method			2130442	2130867	-1	hypothetical protein
2088229	2165128	76899	Predicted by at least one method			2130845	2132212	1	putative esterase
2088229	2165128	76899	Predicted by at least one method			2132355	2132471	1	hypothetical protein
2088229	2165128	76899	Predicted by at least one method			2133003	2133173	1	hypothetical protein
2088229	2165128	76899	Predicted by at least one method			2133421	2133909	-1	hypothetical protein
2088229	2165128	76899	Predicted by at least one method			2134788	2135948	-1	Tyrosine recombinase XerC
2088229	2165128	76899	Predicted by at least one method			2137410	2138144	-1	Probable DNA polymerase III epsilon chain
2088229	2165128	76899	Predicted by at least one method			2138689	2138802	1	hypothetical protein
2088229	2165128	76899	Predicted by at least one method			2138908	2140017	-1	Hypothetical SAV0801 homolog in superantigen-encoding pathogenicity islands SaPI
2088229	2165128	76899	Predicted by at least one method			2140671	2140931	-1	Arsenical pump-driving ATPase (EC 3.6.3.16)
2088229	2165128	76899	Predicted by at least one method			2141222	2141791	-1	putative alpha-galactosidase
2088229	2165128	76899	Predicted by at least one method			2142494	2142613	1	hypothetical protein
2088229	2165128	76899	Predicted by at least one method			2142625	2143011	1	hypothetical protein
2088229	2165128	76899	Predicted by at least one method			2143998	2144216	-1	hypothetical protein
2088229	2165128	76899	Predicted by at least one method			2145172	2145750	1	hypothetical protein
2088229	2165128	76899	Predicted by at least one method			2145804	2146163	-1	hypothetical protein
2088229	2165128	76899	Predicted by at least one method			2146285	2146497	-1	hypothetical protein
2088229	2165128	76899	Predicted by at least one method			2146737	2147666	-1	hypothetical protein
2088229	2165128	76899	Predicted by at least one method			2147766	2147897	1	hypothetical protein
2088229	2165128	76899	Predicted by at least one method			2148345	2148944	-1	hypothetical protein
2088229	2165128	76899	Predicted by at least one method			2149582	2149794	-1	hypothetical protein
2088229	2165128	76899	Predicted by at least one method			2149822	2150325	-1	hypothetical protein
2088229	2165128	76899	Predicted by at least one method			2151871	2153151	-1	TldD protein, part of TldE/TldD proteolytic complex
2088229	2165128	76899	Predicted by at least one method			2153167	2153538	-1	hypothetical protein
2088229	2165128	76899	Predicted by at least one method			2153546	2154889	-1	Sulfur carrier protein adenylyltransferase ThiF
2088229	2165128	76899	Predicted by at least one method			2154877	2155770	-1	hypothetical protein
2088229	2165128	76899	Predicted by at least one method			2155760	2157049	-1	Permease
2088229	2165128	76899	Predicted by at least one method			2157033	2158406	-1	Conserved protein
2088229	2165128	76899	Predicted by at least one method			2158409	2159506	-1	AknN
2088229	2165128	76899	Predicted by at least one method			2159514	2160605	-1	Sulfur carrier protein adenylyltransferase ThiF
2088229	2165128	76899	Predicted by at least one method			2160602	2161594	-1	hypothetical protein
2088229	2165128	76899	Predicted by at least one method			2161669	2161794	-1	hypothetical protein
2088229	2165128	76899	Predicted by at least one method			2163076	2163294	-1	Arsenical pump-driving ATPase (EC 3.6.3.16)
2088229	2165128	76899	Predicted by at least one method			2163895	2164329	-1	hypothetical protein
2088229	2165128	76899	Predicted by at least one method			2164802	2165128	-1	hypothetical protein
2088229	2165128	76899	Predicted by at least one method			2165121	2165516	-1	hypothetical protein
2420686	2441380	20694	Predicted by at least one method			2420686	2421738	1	hypothetical protein
2420686	2441380	20694	Predicted by at least one method			2421716	2421955	-1	hypothetical protein
2420686	2441380	20694	Predicted by at least one method			2421942	2422406	1	Phage-encoded chromosome degrading nuclease YokF
2420686	2441380	20694	Predicted by at least one method			2422809	2423465	1	unknown
2420686	2441380	20694	Predicted by at least one method			2424287	2424409	1	hypothetical protein
2420686	2441380	20694	Predicted by at least one method			2424562	2424825	1	hypothetical protein
2420686	2441380	20694	Predicted by at least one method			2424882	2425019	-1	hypothetical protein
2420686	2441380	20694	Predicted by at least one method			2425592	2425846	1	Helicase PriA essential for oriC/DnaA-independent DNA replication
2420686	2441380	20694	Predicted by at least one method			2425899	2426114	-1	Phage Holliday junction resolvase
2420686	2441380	20694	Predicted by at least one method			2426336	2426512	1	Single-stranded DNA-binding protein
2420686	2441380	20694	Predicted by at least one method			2427117	2427608	-1	hypothetical protein
2420686	2441380	20694	Predicted by at least one method			2428010	2428294	1	hypothetical protein
2420686	2441380	20694	Predicted by at least one method			2428571	2429212	1	hypothetical protein
2420686	2441380	20694	Predicted by at least one method			2429401	2429574	-1	hypothetical protein
2420686	2441380	20694	Predicted by at least one method			2429561	2429971	-1	N-acetylmuramoyl-L-alanine amidase (EC 3.5.1.28)
2420686	2441380	20694	Predicted by at least one method			2430187	2430372	-1	hypothetical protein
2420686	2441380	20694	Predicted by at least one method			2430773	2430943	-1	hypothetical protein
2420686	2441380	20694	Predicted by at least one method			2431636	2432025	-1	Glyoxalase/bleomycin resistance protein/dioxygenase
2420686	2441380	20694	Predicted by at least one method			2432681	2433100	1	hypothetical protein
2420686	2441380	20694	Predicted by at least one method			2433150	2433470	1	hypothetical protein
2420686	2441380	20694	Predicted by at least one method			2434200	2434616	-1	hypothetical protein
2420686	2441380	20694	Predicted by at least one method			2434967	2435089	1	hypothetical protein
2420686	2441380	20694	Predicted by at least one method			2435447	2435638	1	hypothetical protein
2420686	2441380	20694	Predicted by at least one method			2436260	2436628	1	hypothetical protein
2420686	2441380	20694	Predicted by at least one method			2436900	2437190	-1	hypothetical protein
2420686	2441380	20694	Predicted by at least one method			2437400	2438590	-1	Phage tail fiber protein
2420686	2441380	20694	Predicted by at least one method			2439044	2439424	-1	Glyoxalase family protein
2420686	2441380	20694	Predicted by at least one method			2439484	2439996	-1	Probable glutathione S-transferase-related transmembrane protein (EC 2.5.1.18)
2420686	2441380	20694	Predicted by at least one method			2440025	2440186	-1	Transcriptional regulator, ArsR family
2420686	2441380	20694	Predicted by at least one method			2440994	2441206	-1	hypothetical protein
2420686	2441380	20694	Predicted by at least one method			2441267	2441380	-1	hypothetical protein
2458619	2475282	16663	Predicted by at least one method			2458619	2458750	-1	hypothetical protein
2458619	2475282	16663	Predicted by at least one method			2459209	2459742	-1	Dihydrofolate reductase (EC 1.5.1.3)
2458619	2475282	16663	Predicted by at least one method			2459845	2460789	1	Transcriptional regulator, DeoR family
2458619	2475282	16663	Predicted by at least one method			2460883	2461935	1	membrane protein, putative
2458619	2475282	16663	Predicted by at least one method			2461998	2462132	-1	hypothetical protein
2458619	2475282	16663	Predicted by at least one method			2462190	2462582	-1	hypothetical protein
2458619	2475282	16663	Predicted by at least one method			2462776	2464281	-1	Beta-lactamase (EC 3.5.2.6)
2458619	2475282	16663	Predicted by at least one method			2464498	2465109	-1	BH0392 unknown conserved protein in B. subtilis
2458619	2475282	16663	Predicted by at least one method			2465272	2465964	-1	3-oxoacyl-[acyl-carrier protein] reductase (EC 1.1.1.100)
2458619	2475282	16663	Predicted by at least one method			2466883	2467224	1	hypothetical protein
2458619	2475282	16663	Predicted by at least one method			2467708	2468796	1	hypothetical protein
2458619	2475282	16663	Predicted by at least one method			2468802	2469191	1	hypothetical protein
2458619	2475282	16663	Predicted by at least one method			2469317	2469649	1	hypothetical protein
2458619	2475282	16663	Predicted by at least one method			2470232	2470843	1	hypothetical protein
2458619	2475282	16663	Predicted by at least one method			2471821	2472021	-1	Mobile element protein
2458619	2475282	16663	Predicted by at least one method			2472216	2472410	-1	hypothetical protein
2458619	2475282	16663	Predicted by at least one method			2472703	2473071	-1	hypothetical protein
2458619	2475282	16663	Predicted by at least one method			2473348	2473470	-1	hypothetical protein
2458619	2475282	16663	Predicted by at least one method			2474064	2474198	-1	hypothetical protein
2458619	2475282	16663	Predicted by at least one method			2474368	2474877	1	hypothetical protein
2458619	2475282	16663	Predicted by at least one method			2475169	2475282	-1	hypothetical protein
3422270	3426319	4049	Predicted by at least one method			3422270	3423541	-1	Oligoendopeptidase F (EC 3.4.24.-)
3422270	3426319	4049	Predicted by at least one method			3423551	3426319	-1	Lanthionine biosynthesis protein LanB
3748849	3761554	12705	Predicted by at least one method			3748849	3750081	-1	Hemolysin BL lytic component L1
3748849	3761554	12705	Predicted by at least one method			3750136	3751449	-1	Hemolysin BL lytic component L2
3748849	3761554	12705	Predicted by at least one method			3751947	3752990	-1	FIG01230342: hypothetical protein
3748849	3761554	12705	Predicted by at least one method			3753804	3754025	1	hypothetical protein
3748849	3761554	12705	Predicted by at least one method			3754330	3755697	-1	hypothetical protein
3748849	3761554	12705	Predicted by at least one method			3755681	3755803	1	hypothetical protein
3748849	3761554	12705	Predicted by at least one method			3755927	3756463	-1	RNA polymerase sigma-70 factor, ECF subfamily
3748849	3761554	12705	Predicted by at least one method			3757155	3757310	-1	hypothetical protein
3748849	3761554	12705	Predicted by at least one method			3757494	3758312	-1	CAAX amino terminal protease family family
3748849	3761554	12705	Predicted by at least one method			3758857	3759114	-1	hypothetical protein
3748849	3761554	12705	Predicted by at least one method			3759200	3759493	-1	hypothetical protein
3748849	3761554	12705	Predicted by at least one method			3759637	3759924	-1	hypothetical protein
3748849	3761554	12705	Predicted by at least one method			3760070	3760729	1	Mobile element protein
3748849	3761554	12705	Predicted by at least one method			3761012	3761554	-1	hypothetical protein
4363711	4384201	20490	Predicted by at least one method			4363711	4364133	-1	Single-stranded DNA-binding protein
4363711	4384201	20490	Predicted by at least one method			4364444	4364869	1	unknown
4363711	4384201	20490	Predicted by at least one method			4364972	4365952	1	hypothetical protein
4363711	4384201	20490	Predicted by at least one method			4365981	4366463	1	Branched-chain amino acid transport ATP-binding protein LivF (TC 3.A.1.4.1)
4363711	4384201	20490	Predicted by at least one method			4366460	4367719	1	Branched-chain amino acid transport ATP-binding protein LivF (TC 3.A.1.4.1)
4363711	4384201	20490	Predicted by at least one method			4367720	4368133	-1	hypothetical protein
4363711	4384201	20490	Predicted by at least one method			4368242	4368625	-1	hypothetical protein
4363711	4384201	20490	Predicted by at least one method			4368819	4369262	-1	3-hydroxyacyl-[acyl-carrier-protein] dehydratase, FabZ form (EC 4.2.1.59)
4363711	4384201	20490	Predicted by at least one method			4369434	4369718	-1	hypothetical protein
4363711	4384201	20490	Predicted by at least one method			4369766	4370605	-1	Flagellar basal-body rod protein FlgG
4363711	4384201	20490	Predicted by at least one method			4370630	4371463	-1	Flagellar basal-body rod protein FlgF
4363711	4384201	20490	Predicted by at least one method			4371485	4372480	-1	MreB-like protein (Mbl protein)
4363711	4384201	20490	Predicted by at least one method			4372905	4373120	-1	Stage III sporulation protein D
4363711	4384201	20490	Predicted by at least one method			4373450	4374118	-1	Stage II sporulation protein related to metaloproteases (SpoIIQ)
4363711	4384201	20490	Predicted by at least one method			4374156	4375040	-1	Stage II sporulation protein D (SpoIID)
4363711	4384201	20490	Predicted by at least one method			4375380	4376693	-1	UDP-N-acetylglucosamine 1-carboxyvinyltransferase (EC 2.5.1.7)
4363711	4384201	20490	Predicted by at least one method			4377297	4377536	-1	FIG01225921: hypothetical protein
4363711	4384201	20490	Predicted by at least one method			4377633	4378040	-1	ATP synthase epsilon chain (EC 3.6.3.14)
4363711	4384201	20490	Predicted by at least one method			4378065	4379480	-1	ATP synthase beta chain (EC 3.6.3.14)
4363711	4384201	20490	Predicted by at least one method			4379529	4380386	-1	ATP synthase gamma chain (EC 3.6.3.14)
4363711	4384201	20490	Predicted by at least one method			4380434	4381942	-1	ATP synthase alpha chain (EC 3.6.3.14)
4363711	4384201	20490	Predicted by at least one method			4381971	4382507	-1	ATP synthase delta chain (EC 3.6.3.14)
4363711	4384201	20490	Predicted by at least one method			4382504	4383025	-1	ATP synthase F0 sector subunit b
4363711	4384201	20490	Predicted by at least one method			4383201	4383413	-1	ATP synthase F0 sector subunit c (EC 3.6.3.14)
4363711	4384201	20490	Predicted by at least one method			4383479	4384201	-1	ATP synthase F0 sector subunit a
4716147	4740560	24413	Predicted by at least one method			4716147	4716587	1	Spore cortex-lytic enzyme CwlJ
4716147	4740560	24413	Predicted by at least one method			4716781	4717221	1	Spore cortex-lytic enzyme CwlJ
4716147	4740560	24413	Predicted by at least one method			4717462	4720434	-1	hypothetical protein
4716147	4740560	24413	Predicted by at least one method			4720469	4720585	1	hypothetical protein
4716147	4740560	24413	Predicted by at least one method			4721643	4723109	-1	Tryptophan synthase beta chain
4716147	4740560	24413	Predicted by at least one method			4723746	4723859	-1	hypothetical protein
4716147	4740560	24413	Predicted by at least one method			4723856	4723972	-1	hypothetical protein
4716147	4740560	24413	Predicted by at least one method			4724153	4725019	1	hypothetical protein
4716147	4740560	24413	Predicted by at least one method			4725123	4725383	1	hypothetical protein
4716147	4740560	24413	Predicted by at least one method			4725402	4727033	-1	BH3989 unknown
4716147	4740560	24413	Predicted by at least one method			4727113	4727811	-1	BH3990 unknown
4716147	4740560	24413	Predicted by at least one method			4728155	4728274	-1	hypothetical protein
4716147	4740560	24413	Predicted by at least one method			4728517	4728669	-1	hypothetical protein
4716147	4740560	24413	Predicted by at least one method			4728818	4730068	-1	DNA-cytosine methyltransferase (EC 2.1.1.37)
4716147	4740560	24413	Predicted by at least one method			4730303	4731640	1	Type II restriction enzyme Sau3AI (EC 3.1.21.4)
4716147	4740560	24413	Predicted by at least one method			4731826	4732500	-1	hypothetical protein
4716147	4740560	24413	Predicted by at least one method			4733758	4733898	-1	tmRNA-binding protein SmpB
4716147	4740560	24413	Predicted by at least one method			4734594	4735184	1	RNA polymerase sigma factor
4716147	4740560	24413	Predicted by at least one method			4735188	4735388	1	hypothetical protein
4716147	4740560	24413	Predicted by at least one method			4735630	4736529	-1	3-hydroxybutyryl-CoA dehydrogenase (EC 1.1.1.157); 3-hydroxyacyl-CoA dehydrogenase (EC 1.1.1.35)
4716147	4740560	24413	Predicted by at least one method			4736744	4737394	-1	hypothetical protein
4716147	4740560	24413	Predicted by at least one method			4737412	4738044	-1	SOS-response repressor and protease LexA (EC 3.4.21.88)
4716147	4740560	24413	Predicted by at least one method			4738363	4738761	1	conserved phage protein
4716147	4740560	24413	Predicted by at least one method			4739653	4739961	1	hypothetical protein
4716147	4740560	24413	Predicted by at least one method			4740213	4740560	1	hypothetical protein
4816105	4825893	9788	Predicted by at least one method			4816105	4816566	1	hypothetical protein
4816105	4825893	9788	Predicted by at least one method			4816775	4817083	-1	hypothetical protein
4816105	4825893	9788	Predicted by at least one method			4817367	4818590	-1	Mobile element protein
4816105	4825893	9788	Predicted by at least one method			4818953	4819096	1	hypothetical protein
4816105	4825893	9788	Predicted by at least one method			4820055	4820777	1	hypothetical protein
4816105	4825893	9788	Predicted by at least one method			4821582	4821806	-1	hypothetical protein
4816105	4825893	9788	Predicted by at least one method			4821974	4822099	-1	hypothetical protein
4816105	4825893	9788	Predicted by at least one method			4822257	4822634	1	conserved hypothetical protein
4816105	4825893	9788	Predicted by at least one method			4822826	4823347	1	hypothetical protein
4816105	4825893	9788	Predicted by at least one method			4823514	4823876	-1	Transcriptional regulator, MerR family
4816105	4825893	9788	Predicted by at least one method			4824023	4824787	1	Sorbitol-6-phosphate 2-dehydrogenase (EC 1.1.1.140)
4816105	4825893	9788	Predicted by at least one method			4824912	4825145	1	acetyltransferase, GNAT family
4816105	4825893	9788	Predicted by at least one method			4825534	4825893	1	Beta-lactamase repressor BlaI
5344171	5360443	16272	Predicted by at least one method			5343311	5344174	1	Zinc ABC transporter, inner membrane permease protein ZnuB
5344171	5360443	16272	Predicted by at least one method			5344171	5344593	1	Zinc uptake regulation protein ZUR
5344171	5360443	16272	Predicted by at least one method			5344892	5345011	1	Ribosome-associated heat shock protein implicated in the recycling of the 50S subunit (S4 paralog)
5344171	5360443	16272	Predicted by at least one method			5345167	5345466	1	FIG007421: forespore shell protein
5344171	5360443	16272	Predicted by at least one method			5345972	5346436	1	Cell division protein DivIC (FtsB), stabilizes FtsL against RasP cleavage
5344171	5360443	16272	Predicted by at least one method			5346571	5347008	1	RNA binding protein, contains ribosomal protein S1 domain
5344171	5360443	16272	Predicted by at least one method			5347179	5347292	1	LSU ribosomal protein L36p
5344171	5360443	16272	Predicted by at least one method			5347317	5347682	1	SSU ribosomal protein S13p (S18e)
5344171	5360443	16272	Predicted by at least one method			5347708	5348097	1	SSU ribosomal protein S11p (S14e)
5344171	5360443	16272	Predicted by at least one method			5348237	5349181	1	DNA-directed RNA polymerase alpha subunit (EC 2.7.7.6)
5344171	5360443	16272	Predicted by at least one method			5349238	5349618	1	LSU ribosomal protein L17p
5344171	5360443	16272	Predicted by at least one method			5350119	5350964	1	ATPase component of general energizing module of ECF transporters
5344171	5360443	16272	Predicted by at least one method			5350940	5351812	1	ATPase component of general energizing module of ECF transporters
5344171	5360443	16272	Predicted by at least one method			5351809	5352606	1	Transmembrane component of general energizing module of ECF transporters
5344171	5360443	16272	Predicted by at least one method			5352621	5353163	1	tRNA pseudouridine synthase A (EC 4.2.1.70)
5344171	5360443	16272	Predicted by at least one method			5353114	5353416	-1	Aldehyde dehydrogenase (EC 1.2.1.3)
5344171	5360443	16272	Predicted by at least one method			5353717	5354418	1	Ribosomal large subunit pseudouridine synthase F (EC 4.2.1.70)
5344171	5360443	16272	Predicted by at least one method			5354460	5355779	1	Phosphoesterase, DHH family protein
5344171	5360443	16272	Predicted by at least one method			5355776	5356222	1	LSU ribosomal protein L9p
5344171	5360443	16272	Predicted by at least one method			5356236	5356607	1	Replicative DNA helicase (DnaB) (EC 3.6.4.12)
5344171	5360443	16272	Predicted by at least one method			5357339	5357494	-1	hypothetical protein
5344171	5360443	16272	Predicted by at least one method			5357491	5357670	-1	Signal recognition particle, subunit Ffh SRP54 (TC 3.A.5.1.1)
5344171	5360443	16272	Predicted by at least one method			5358259	5358537	-1	hypothetical protein
5344171	5360443	16272	Predicted by at least one method			5358506	5358673	-1	hypothetical protein
5344171	5360443	16272	Predicted by at least one method			5359034	5359186	1	hypothetical protein
5344171	5360443	16272	Predicted by at least one method			5359279	5359473	-1	hypothetical protein
5344171	5360443	16272	Predicted by at least one method			5359523	5360443	1	Prophage LambdaBa04, site-specific recombinase, phage integrase family
Lysinibacillus sp. UBA7518
474134	507590	33456	Predicted by at least one method			474134	476011	-1	Site-specific recombinase
474134	507590	33456	Predicted by at least one method			476124	476549	-1	hypothetical protein
474134	507590	33456	Predicted by at least one method			476568	477062	-1	hypothetical protein
474134	507590	33456	Predicted by at least one method			477272	477466	1	hypothetical protein
474134	507590	33456	Predicted by at least one method			477525	477713	1	hypothetical protein
474134	507590	33456	Predicted by at least one method			477913	478131	1	hypothetical protein
474134	507590	33456	Predicted by at least one method			478297	479064	1	Phage antirepressor protein
474134	507590	33456	Predicted by at least one method			479061	479324	1	Transition state regulatory protein AbrB
474134	507590	33456	Predicted by at least one method			479330	479485	1	hypothetical protein
474134	507590	33456	Predicted by at least one method			479508	479921	1	hypothetical protein
474134	507590	33456	Predicted by at least one method			479930	480121	1	hypothetical protein
474134	507590	33456	Predicted by at least one method			480160	480750	1	hypothetical protein
474134	507590	33456	Predicted by at least one method			480750	481988	1	Phage protein
474134	507590	33456	Predicted by at least one method			482060	482302	1	SOS-response repressor and protease LexA (EC 3.4.21.88)
474134	507590	33456	Predicted by at least one method			482315	482989	1	Phage protein
474134	507590	33456	Predicted by at least one method			483400	483918	1	hypothetical protein
474134	507590	33456	Predicted by at least one method			483902	484111	1	hypothetical protein
474134	507590	33456	Predicted by at least one method			484162	484704	1	HNH homing endonuclease # Phage intron
474134	507590	33456	Predicted by at least one method			484701	486704	1	DNA polymerase I (EC 2.7.7.7)
474134	507590	33456	Predicted by at least one method			486852	487283	1	hypothetical protein
474134	507590	33456	Predicted by at least one method			487861	488058	1	hypothetical protein
474134	507590	33456	Predicted by at least one method			488329	488775	1	hypothetical protein
474134	507590	33456	Predicted by at least one method			488781	489146	1	Dimeric dUTPase (EC 3.6.1.23)
474134	507590	33456	Predicted by at least one method			489196	489555	1	hypothetical protein
474134	507590	33456	Predicted by at least one method			489561	489941	1	hypothetical protein
474134	507590	33456	Predicted by at least one method			489922	490146	1	hypothetical protein
474134	507590	33456	Predicted by at least one method			490186	490794	-1	hypothetical protein
474134	507590	33456	Predicted by at least one method			490929	491756	-1	hypothetical protein
474134	507590	33456	Predicted by at least one method			491848	494355	1	DNA primase, phage associated
474134	507590	33456	Predicted by at least one method			494701	494982	1	Phage protein
474134	507590	33456	Predicted by at least one method			494985	496352	1	DNA helicase, phage-associated
474134	507590	33456	Predicted by at least one method			496345	496803	1	required for expression of the PBSX late operon
474134	507590	33456	Predicted by at least one method			496982	497719	1	Similar to terminase small subunit, yqaS homolog
474134	507590	33456	Predicted by at least one method			497930	498361	-1	Phage-related protein
474134	507590	33456	Predicted by at least one method			498777	500063	1	Terminase large subunit
474134	507590	33456	Predicted by at least one method			500073	501548	1	Portal protein, phage associated
474134	507590	33456	Predicted by at least one method			501545	502558	1	Phage minor capsid protein
474134	507590	33456	Predicted by at least one method			502610	502810	1	hypothetical protein
474134	507590	33456	Predicted by at least one method			502966	503589	1	Phage protein
474134	507590	33456	Predicted by at least one method			503606	503965	1	hypothetical protein
474134	507590	33456	Predicted by at least one method			503982	505016	1	Phage major capsid protein #Fam0021
474134	507590	33456	Predicted by at least one method			505074	505271	1	hypothetical protein
474134	507590	33456	Predicted by at least one method			505273	505611	1	hypothetical protein
474134	507590	33456	Predicted by at least one method			505589	505921	1	Phage head-tail adaptor
474134	507590	33456	Predicted by at least one method			505921	506337	1	Phage capsid and scaffold
474134	507590	33456	Predicted by at least one method			506820	507590	1	Phage major tail protein
539320	552859	13539	Predicted by at least one method			539320	540177	1	Amino acid ABC transporter, amino acid-binding protein/permease protein
539320	552859	13539	Predicted by at least one method			540348	541073	1	Amino acid ABC transporter, glutamine-binding protein/permease protein
539320	552859	13539	Predicted by at least one method			541086	541817	1	Amino acid ABC transporter, ATP-binding protein
539320	552859	13539	Predicted by at least one method			542082	542279	1	hypothetical protein
539320	552859	13539	Predicted by at least one method			542328	543395	-1	Tellurite resistance protein
539320	552859	13539	Predicted by at least one method			543392	544042	-1	5-bromo-4-chloroindolyl phosphate hydrolysis protein
539320	552859	13539	Predicted by at least one method			544442	544651	1	hypothetical protein
539320	552859	13539	Predicted by at least one method			544759	545280	1	hypothetical protein
539320	552859	13539	Predicted by at least one method			545555	545701	-1	hypothetical protein
539320	552859	13539	Predicted by at least one method			545751	545912	-1	hypothetical protein
539320	552859	13539	Predicted by at least one method			546118	546318	1	Mobile element protein
539320	552859	13539	Predicted by at least one method			546347	546511	1	hypothetical protein
539320	552859	13539	Predicted by at least one method			547326	547439	1	hypothetical protein
539320	552859	13539	Predicted by at least one method			547436	547594	1	hypothetical protein
539320	552859	13539	Predicted by at least one method			547689	547913	-1	hypothetical protein
539320	552859	13539	Predicted by at least one method			547958	548149	-1	Guanylate kinase (EC 2.7.4.8)
539320	552859	13539	Predicted by at least one method			548388	548711	1	hypothetical protein
539320	552859	13539	Predicted by at least one method			549383	549664	-1	hypothetical protein
539320	552859	13539	Predicted by at least one method			549711	551438	-1	methyl-accepting chemotaxis protein
539320	552859	13539	Predicted by at least one method			551527	551847	1	DNA binding protein, FIG046916
539320	552859	13539	Predicted by at least one method			552069	552269	1	Cold shock protein CspD
539320	552859	13539	Predicted by at least one method			552359	552859	-1	hypothetical protein
746756	756130	9374	Predicted by at least one method			746756	749224	-1	DNA gyrase subunit A (EC 5.99.1.3)
746756	756130	9374	Predicted by at least one method			749250	751184	-1	DNA gyrase subunit B (EC 5.99.1.3)
746756	756130	9374	Predicted by at least one method			751277	752392	-1	DNA recombination and repair protein RecF
746756	756130	9374	Predicted by at least one method			752396	752620	-1	FIG002958: hypothetical protein
746756	756130	9374	Predicted by at least one method			752732	753868	-1	DNA polymerase III beta subunit (EC 2.7.7.7)
746756	756130	9374	Predicted by at least one method			754038	755387	-1	Chromosomal replication initiator protein DnaA
746756	756130	9374	Predicted by at least one method			755996	756130	1	LSU ribosomal protein L34p
791425	801868	10443	Predicted by at least one method			791425	791589	1	FIG01225978: hypothetical protein
791425	801868	10443	Predicted by at least one method			791680	792159	1	LSU m3Psi1915 methyltransferase RlmH
791425	801868	10443	Predicted by at least one method			792302	794086	1	hypothetical protein
791425	801868	10443	Predicted by at least one method			794122	794346	-1	transcriptional regulator-related protein
791425	801868	10443	Predicted by at least one method			794493	794906	1	hypothetical protein
791425	801868	10443	Predicted by at least one method			795104	795223	1	hypothetical protein
791425	801868	10443	Predicted by at least one method			796123	796977	1	Rep protein
791425	801868	10443	Predicted by at least one method			797253	798032	1	site-specific recombinase, resolvase family, putative
791425	801868	10443	Predicted by at least one method			798061	798186	1	hypothetical protein
791425	801868	10443	Predicted by at least one method			798202	799764	1	DNA recombinase, putative
791425	801868	10443	Predicted by at least one method			800029	800142	1	hypothetical protein
791425	801868	10443	Predicted by at least one method			800112	800612	1	NADPH dependent preQ0 reductase (EC 1.7.1.13)
791425	801868	10443	Predicted by at least one method			800732	801391	1	Queuosine Biosynthesis QueC ATPase
791425	801868	10443	Predicted by at least one method			801395	801868	1	6-carboxytetrahydropterin synthase (EC 4.1.2.50) @ Queuosine biosynthesis QueD, PTPS-I
1577544	1583382	5838	Predicted by at least one method			1577544	1578101	1	hypothetical protein
1577544	1583382	5838	Predicted by at least one method			1578416	1579078	-1	N-acetylmuramoyl-L-alanine amidase (EC 3.5.1.28)
1577544	1583382	5838	Predicted by at least one method			1579075	1579482	-1	Phage holin
1577544	1583382	5838	Predicted by at least one method			1579722	1580057	-1	hypothetical protein
1577544	1583382	5838	Predicted by at least one method			1580078	1581352	-1	hypothetical protein
1577544	1583382	5838	Predicted by at least one method			1581352	1581900	-1	Phage-like element PBSX protein xkdT
1577544	1583382	5838	Predicted by at least one method			1581893	1582978	-1	Phage-like element PBSX protein xkdT
1577544	1583382	5838	Predicted by at least one method			1582978	1583382	-1	Phage-like element PBSX protein xkdS
2017264	2042487	25223	Predicted by at least one method			2017264	2017728	-1	Mobile element protein
2017264	2042487	25223	Predicted by at least one method			2017842	2018090	-1	Mobile element protein
2017264	2042487	25223	Predicted by at least one method			2018239	2019021	-1	site-specific recombinase, resolvase family, putative
2017264	2042487	25223	Predicted by at least one method			2019442	2020263	-1	Replication initiation factor
2017264	2042487	25223	Predicted by at least one method			2021484	2021735	-1	Hypothetical protein, CF-19 family
2017264	2042487	25223	Predicted by at least one method			2021742	2022680	-1	Phage protein
2017264	2042487	25223	Predicted by at least one method			2023202	2023465	-1	FIG01231130: hypothetical protein
2017264	2042487	25223	Predicted by at least one method			2023456	2023899	-1	FIG01231130: hypothetical protein
2017264	2042487	25223	Predicted by at least one method			2024182	2024751	-1	Putative toxin component near putative ESAT-related proteins, repetitive
2017264	2042487	25223	Predicted by at least one method			2025206	2025532	-1	hypothetical protein
2017264	2042487	25223	Predicted by at least one method			2025544	2026818	-1	Histone H1-like protein HC2
2017264	2042487	25223	Predicted by at least one method			2026818	2028185	-1	FIG01241474: hypothetical protein
2017264	2042487	25223	Predicted by at least one method			2028378	2028785	-1	hypothetical protein
2017264	2042487	25223	Predicted by at least one method			2029016	2029570	-1	hypothetical protein
2017264	2042487	25223	Predicted by at least one method			2029594	2030724	-1	hypothetical protein
2017264	2042487	25223	Predicted by at least one method			2030760	2032184	-1	hypothetical protein
2017264	2042487	25223	Predicted by at least one method			2032181	2032867	-1	Putative exported protein precursor
2017264	2042487	25223	Predicted by at least one method			2032916	2033692	-1	FIG00520766: hypothetical protein
2017264	2042487	25223	Predicted by at least one method			2033731	2036379	-1	FIG01253051: hypothetical protein
2017264	2042487	25223	Predicted by at least one method			2036400	2037089	-1	FIG01020205: hypothetical protein
2017264	2042487	25223	Predicted by at least one method			2037086	2038357	-1	FIG00515172: hypothetical protein
2017264	2042487	25223	Predicted by at least one method			2038394	2040004	-1	FIG01247019: hypothetical protein
2017264	2042487	25223	Predicted by at least one method			2040037	2040876	-1	Protein serine/threonine phosphatase PrpC, regulation of stationary phase
2017264	2042487	25223	Predicted by at least one method			2040883	2041410	-1	FIG01020321: hypothetical protein
2017264	2042487	25223	Predicted by at least one method			2041447	2042022	-1	hypothetical protein
2017264	2042487	25223	Predicted by at least one method			2042053	2042487	-1	DnaJ-class molecular chaperone CbpA
3428067	3434503	6436	Predicted by at least one method			3428067	3428186	1	hypothetical protein
3428067	3434503	6436	Predicted by at least one method			3428977	3429366	1	hypothetical protein
3428067	3434503	6436	Predicted by at least one method			3429582	3430127	1	Phosphoglycerate mutase family
3428067	3434503	6436	Predicted by at least one method			3430319	3430489	-1	hypothetical protein
3428067	3434503	6436	Predicted by at least one method			3430616	3431182	1	hypothetical protein
3428067	3434503	6436	Predicted by at least one method			3431139	3431300	-1	hypothetical protein
3428067	3434503	6436	Predicted by at least one method			3432515	3433201	-1	Membrane protein of YDFR family
3428067	3434503	6436	Predicted by at least one method			3433296	3433463	-1	N-acetylmuramoyl-L-alanine amidase (EC 3.5.1.28)
3428067	3434503	6436	Predicted by at least one method			3433784	3434503	1	Integrase
3439499	3446626	7127	Predicted by at least one method			3439499	3440092	-1	Nucleoside 5-triphosphatase RdgB (dHAPTP, dITP, XTP-specific) (EC 3.6.1.15)
3439499	3446626	7127	Predicted by at least one method			3440095	3440844	-1	Ribonuclease PH (EC 2.7.7.56)
3439499	3446626	7127	Predicted by at least one method			3440979	3441776	-1	Glutamate racemase (EC 5.1.1.3)
3439499	3446626	7127	Predicted by at least one method			3441787	3442239	-1	Transcriptional regulator, MarR family
3439499	3446626	7127	Predicted by at least one method			3442314	3442535	-1	Major transcriptional regulator of spore coat formation GerE
3439499	3446626	7127	Predicted by at least one method			3442723	3443187	-1	4-hydroxybenzoyl-CoA thioesterase family active site
3439499	3446626	7127	Predicted by at least one method			3443412	3444191	-1	Succinate dehydrogenase iron-sulfur protein (EC 1.3.99.1)
3439499	3446626	7127	Predicted by at least one method			3444197	3445951	-1	Succinate dehydrogenase flavoprotein subunit (EC 1.3.99.1)
3439499	3446626	7127	Predicted by at least one method			3446018	3446626	-1	Succinate dehydrogenase cytochrome b558 subunit
4015291	4021194	5903	Predicted by at least one method			4015291	4015713	-1	hypothetical protein
4015291	4021194	5903	Predicted by at least one method			4016034	4016672	1	L-lysine permease
4015291	4021194	5903	Predicted by at least one method			4017113	4017436	1	Transcriptional regulator, PadR family
4015291	4021194	5903	Predicted by at least one method			4017429	4017995	1	hypothetical protein
4015291	4021194	5903	Predicted by at least one method			4017995	4018609	1	hypothetical protein
4015291	4021194	5903	Predicted by at least one method			4018722	4018877	-1	hypothetical protein
4015291	4021194	5903	Predicted by at least one method			4019152	4019280	-1	hypothetical protein
4015291	4021194	5903	Predicted by at least one method			4019495	4020403	1	LysR family regulatory protein CidR
4015291	4021194	5903	Predicted by at least one method			4020487	4021194	1	Succinyl-CoA:3-ketoacid-coenzyme A transferase subunit A (EC 2.8.3.5)
Lysinibacillus sphaericus OT4b.31
188305	213028	24723	Predicted by at least one method	EON70258.1		188305	188490	-1	hypothetical protein
188305	213028	24723	Predicted by at least one method	EON70257.1		188673	188990	-1	thioredoxin domain-containing protein
188305	213028	24723	Predicted by at least one method	EON70256.1		189234	190187	1	hypothetical protein
188305	213028	24723	Predicted by at least one method	EON70255.1		190197	190484	-1	hypothetical protein
188305	213028	24723	Predicted by at least one method	EON70254.1		190857	192008	1	HD domain-containing protein
188305	213028	24723	Predicted by at least one method	EON70253.1		192037	192258	-1	PTS system lactose/cellobiose transporter subunit IIC family protein
188305	213028	24723	Predicted by at least one method	EON70252.1		192688	192909	-1	hypothetical protein
188305	213028	24723	Predicted by at least one method	EON70251.1		192962	193675	-1	hypothetical protein
188305	213028	24723	Predicted by at least one method	EON70250.1		193905	194147	1	MerR family transcriptional regulator
188305	213028	24723	Predicted by at least one method	EON70249.1		194962	196455	-1	Capsule synthesis positive regulator acpB
188305	213028	24723	Predicted by at least one method	EON70248.1		197159	197401	1	transposase (05)
188305	213028	24723	Predicted by at least one method	EON70247.1		198479	199246	-1	integral membrane protein TerC
188305	213028	24723	Predicted by at least one method	EON70246.1		200168	201631	-1	sensor protein
188305	213028	24723	Predicted by at least one method	EON70245.1		201812	202138	-1	hypothetical protein
188305	213028	24723	Predicted by at least one method	EON70244.1		202195	202881	-1	ABC transporter ATP-binding protein
188305	213028	24723	Predicted by at least one method	EON70243.1		202892	204310	-1	permease
188305	213028	24723	Predicted by at least one method	EON70242.1		205062	205853	-1	proton/sodium-glutamate symport protein
188305	213028	24723	Predicted by at least one method	EON70241.1		206134	206616	-1	GNAT family acetyltransferase
188305	213028	24723	Predicted by at least one method	EON70240.1		207064	207426	-1	hypothetical protein
188305	213028	24723	Predicted by at least one method	EON70239.1		207968	209767	-1	hypothetical protein
188305	213028	24723	Predicted by at least one method	EON70238.1		209889	210560	-1	hypothetical protein
188305	213028	24723	Predicted by at least one method	EON70237.1		210682	211413	-1	hypothetical protein
188305	213028	24723	Predicted by at least one method	EON70236.1		212009	212443	-1	hypothetical protein
188305	213028	24723	Predicted by at least one method	EON70235.1		212891	213028	-1	hypothetical protein
265943	275303	9360	Predicted by at least one method	EON70790.1		265943	266134	1	hypothetical protein
265943	275303	9360	Predicted by at least one method	EON70789.1		266434	266733	1	ArsR family transcriptional regulator
265943	275303	9360	Predicted by at least one method	EON70788.1		266738	266980	1	hypothetical protein
265943	275303	9360	Predicted by at least one method	EON70787.1		267676	268062	1	hypothetical protein
265943	275303	9360	Predicted by at least one method	EON70786.1		268270	268992	1	nucleotidyltransferase
265943	275303	9360	Predicted by at least one method	EON70785.1		271013	271219	1	hypothetical protein
265943	275303	9360	Predicted by at least one method	EON70784.1		271356	271631	1	hypothetical protein
265943	275303	9360	Predicted by at least one method	EON70783.1		271970	272380	1	hypothetical protein
265943	275303	9360	Predicted by at least one method	EON70782.1		272530	273072	1	cupin
265943	275303	9360	Predicted by at least one method	EON70781.1		273409	273681	1	hypothetical protein
265943	275303	9360	Predicted by at least one method	EON70780.1		273744	273917	-1	IS3-family transposase
265943	275303	9360	Predicted by at least one method	EON70835.1		275046	275303	-1	transcriptional regulator
311646	322920	11274	Predicted by at least one method	EON70868.1		310955	311656	1	ABC transporter ATP-binding protein
311646	322920	11274	Predicted by at least one method	EON70869.1		311646	313223	1	hypothetical protein
311646	322920	11274	Predicted by at least one method	EON70870.1		313262	313633	1	hypothetical protein
311646	322920	11274	Predicted by at least one method	EON70871.1		313829	314983	-1	hypothetical protein
311646	322920	11274	Predicted by at least one method	EON70872.1		315275	316069	1	hypothetical protein
311646	322920	11274	Predicted by at least one method	EON70873.1		316093	317400	1	hypothetical protein
311646	322920	11274	Predicted by at least one method	EON70874.1		317690	318253	-1	phosphoglycerate mutase
311646	322920	11274	Predicted by at least one method	EON70875.1		318317	318544	-1	hypothetical protein
311646	322920	11274	Predicted by at least one method	EON70876.1		318685	319815	1	hypothetical protein
311646	322920	11274	Predicted by at least one method	EON70274.1		320842	320993	1	transposase
311646	322920	11274	Predicted by at least one method	EON70275.1		321465	321908	-1	hypothetical protein
311646	322920	11274	Predicted by at least one method	EON70276.1		322153	322920	-1	hypothetical protein
372704	387199	14495	Predicted by at least one method	EON70366.1		372704	372877	1	hypothetical protein
372704	387199	14495	Predicted by at least one method	EON70367.1		373032	373298	1	hypothetical protein
372704	387199	14495	Predicted by at least one method	EON70368.1		373889	374755	1	CDF family cation diffusion facilitator
372704	387199	14495	Predicted by at least one method	EON70369.1		374890	375747	-1	hypothetical protein
372704	387199	14495	Predicted by at least one method	EON70370.1		376181	377296	1	hypothetical protein
372704	387199	14495	Predicted by at least one method	EON70371.1		377895	378221	1	hypothetical protein
372704	387199	14495	Predicted by at least one method	EON70372.1		378318	378566	-1	transposase IS904
372704	387199	14495	Predicted by at least one method	EON70373.1		378978	380135	1	spore germination protein
372704	387199	14495	Predicted by at least one method	EON70374.1		380400	381254	-1	hypothetical protein
372704	387199	14495	Predicted by at least one method	EON70375.1		381475	381912	-1	acetyltransferase
372704	387199	14495	Predicted by at least one method	EON70376.1		382073	382390	-1	hypothetical protein
372704	387199	14495	Predicted by at least one method	EON70377.1		382683	383018	-1	holin
372704	387199	14495	Predicted by at least one method	EON70378.1		384138	385289	1	variant surface antigen E (VlpE prolipoprotein)
372704	387199	14495	Predicted by at least one method	EON70379.1		385506	386666	1	spore germination protein
372704	387199	14495	Predicted by at least one method	EON70380.1		386720	387199	-1	hypothetical protein
419495	460385	40890	Predicted by at least one method	EON70676.1		419495	420136	1	hypothetical protein
419495	460385	40890	Predicted by at least one method	EON70675.1		420156	420377	1	hypothetical protein
419495	460385	40890	Predicted by at least one method	EON70674.1		420420	420815	1	hypothetical protein
419495	460385	40890	Predicted by at least one method	EON70673.1		421017	421850	1	caax amino protease family protein
419495	460385	40890	Predicted by at least one method	EON70672.1		422041	423048	-1	hypothetical protein
419495	460385	40890	Predicted by at least one method	EON70671.1		423251	423751	1	hypothetical protein
419495	460385	40890	Predicted by at least one method	EON70670.1		424424	424987	-1	integrase
419495	460385	40890	Predicted by at least one method	EON70669.1		425064	425249	-1	hypothetical protein
419495	460385	40890	Predicted by at least one method	EON70668.1		426267	426470	-1	hypothetical protein
419495	460385	40890	Predicted by at least one method	EON70667.1		426965	427282	-1	hypothetical protein
419495	460385	40890	Predicted by at least one method	EON70666.1		427711	427986	-1	Na+dicarboxylate symporter
419495	460385	40890	Predicted by at least one method	EON70665.1		428449	429363	1	collagen triple helix repeat protein
419495	460385	40890	Predicted by at least one method	EON70664.1		430083	430496	1	hypothetical protein
419495	460385	40890	Predicted by at least one method	EON70663.1		430833	431036	1	ISSth1, transposase(orf1)
419495	460385	40890	Predicted by at least one method	EON70662.1		431067	431429	1	Mobile element protein
419495	460385	40890	Predicted by at least one method	EON70661.1		431748	432317	1	deaminase-reductase domain-containing protein
419495	460385	40890	Predicted by at least one method	EON70660.1		432830	433210	-1	hypothetical protein
419495	460385	40890	Predicted by at least one method	EON70659.1		433914	434339	-1	hypothetical protein
419495	460385	40890	Predicted by at least one method	EON70658.1		435195	435476	1	hypothetical protein
419495	460385	40890	Predicted by at least one method	EON70657.1		435888	437312	-1	hypothetical protein
419495	460385	40890	Predicted by at least one method	EON70656.1		437498	437626	1	putative DNA ligase-like protein
419495	460385	40890	Predicted by at least one method	EON70655.1		437667	438710	-1	cell adhesion domain-containing protein
419495	460385	40890	Predicted by at least one method	EON70654.1		439703	439888	1	hypothetical protein
419495	460385	40890	Predicted by at least one method	EON70653.1		440502	440978	1	hypothetical protein
419495	460385	40890	Predicted by at least one method	EON70652.1		441332	441817	1	bcla protein
419495	460385	40890	Predicted by at least one method	EON70651.1		442230	443081	1	protein lap4
419495	460385	40890	Predicted by at least one method	EON70650.1		443063	443254	1	hypothetical protein
419495	460385	40890	Predicted by at least one method	EON70649.1		443541	443999	1	activator of Hsp90 ATPase 1 family protein
419495	460385	40890	Predicted by at least one method	EON70648.1		444729	446207	1	ABC transporter, ATP-binding protein
419495	460385	40890	Predicted by at least one method	EON70647.1		446674	446889	-1	Na+transporting NADH:ubiquinone oxidoreductase, subunit NqrB
419495	460385	40890	Predicted by at least one method	EON70646.1		447658	448482	1	metallo-beta-lactamase
419495	460385	40890	Predicted by at least one method	EON70645.1		448917	449105	1	hypothetical protein
419495	460385	40890	Predicted by at least one method	EON70644.1		449502	450113	1	hypothetical protein
419495	460385	40890	Predicted by at least one method	EON70643.1		450650	451024	1	hypothetical protein
419495	460385	40890	Predicted by at least one method	EON70642.1		451039	451143	1	hypothetical protein
419495	460385	40890	Predicted by at least one method	EON70641.1		451130	451276	1	hypothetical protein
419495	460385	40890	Predicted by at least one method	EON70640.1		451739	452164	-1	hypothetical protein
419495	460385	40890	Predicted by at least one method	EON70639.1		452179	452484	-1	PadR family transcriptional regulator
419495	460385	40890	Predicted by at least one method	EON70638.1		453380	453718	1	phosphoglycolate phosphatase
419495	460385	40890	Predicted by at least one method	EON70637.1		453963	455030	1	hypothetical protein
419495	460385	40890	Predicted by at least one method	EON70636.1		455541	456005	1	hypothetical protein
419495	460385	40890	Predicted by at least one method	EON70635.1		457136	457597	1	hypothetical protein
419495	460385	40890	Predicted by at least one method	EON70634.1		457662	457979	-1	spore germination protein
419495	460385	40890	Predicted by at least one method	EON70633.1		458062	458349	1	spore germination protein
419495	460385	40890	Predicted by at least one method	EON70632.1		458970	459149	-1	hypothetical protein
419495	460385	40890	Predicted by at least one method	EON70631.1		459291	459473	1	Phage protein
419495	460385	40890	Predicted by at least one method	EON70630.1		459632	459913	1	hypothetical protein
419495	460385	40890	Predicted by at least one method	EON70629.1		460200	460385	1	hypothetical protein
823988	844766	20778	Predicted by at least one method	EON74518.1		823988	824431	1	peroxide operon regulator
823988	844766	20778	Predicted by at least one method	EON74519.1		824457	824807	-1	hypothetical protein
823988	844766	20778	Predicted by at least one method	EON74520.1		824958	825842	1	hypothetical protein
823988	844766	20778	Predicted by at least one method	EON74116.1		827176	828138	1	site-specific integrase/recombinase
823988	844766	20778	Predicted by at least one method	EON74117.1		828901	829713	1	hypothetical protein
823988	844766	20778	Predicted by at least one method	EON74118.1		829758	829955	-1	hypothetical protein
823988	844766	20778	Predicted by at least one method	EON74119.1		830097	830354	1	hypothetical protein
823988	844766	20778	Predicted by at least one method	EON74120.1		830517	830885	-1	hypothetical protein
823988	844766	20778	Predicted by at least one method	EON74121.1		831165	831350	1	hypothetical protein
823988	844766	20778	Predicted by at least one method	EON74122.1		831704	832192	1	hypothetical protein
823988	844766	20778	Predicted by at least one method	EON74123.1		832436	833173	1	hypothetical protein
823988	844766	20778	Predicted by at least one method	EON74124.1		833280	833495	1	hypothetical protein
823988	844766	20778	Predicted by at least one method	EON74125.1		833499	833753	1	hypothetical protein
823988	844766	20778	Predicted by at least one method	EON74126.1		834022	834486	1	hypothetical protein
823988	844766	20778	Predicted by at least one method	EON74127.1		834486	835580	1	hypothetical protein
823988	844766	20778	Predicted by at least one method	EON74128.1		835660	836571	1	Phage-related tail fiber protein-like protein
823988	844766	20778	Predicted by at least one method	EON74129.1		836737	837072	1	hypothetical protein
823988	844766	20778	Predicted by at least one method	EON74130.1		837126	839534	1	TP901 family phage tail tape measure protein
823988	844766	20778	Predicted by at least one method	EON74131.1		839642	840154	1	hypothetical protein
823988	844766	20778	Predicted by at least one method	EON74132.1		840139	840543	1	Phage protein
823988	844766	20778	Predicted by at least one method	EON74133.1		840881	841039	1	hypothetical protein
823988	844766	20778	Predicted by at least one method	EON74134.1		841274	841849	1	site-specific recombinase
823988	844766	20778	Predicted by at least one method	EON74135.1		842208	842513	1	hypothetical protein
823988	844766	20778	Predicted by at least one method	EON74136.1		843555	844766	1	major facilitator superfamily protein
2263989	2273459	9470	Predicted by at least one method	EON72983.1		2263989	2264696	-1	abortive infection protein
2263989	2273459	9470	Predicted by at least one method	EON72984.1		2264795	2265385	-1	hypothetical protein
2263989	2273459	9470	Predicted by at least one method	EON72985.1		2265437	2265688	1	hypothetical protein
2263989	2273459	9470	Predicted by at least one method	EON72986.1		2265672	2265971	1	hypothetical protein
2263989	2273459	9470	Predicted by at least one method	EON72987.1		2266081	2266383	1	hypothetical protein
2263989	2273459	9470	Predicted by at least one method	EON72988.1		2266408	2267061	1	hypothetical protein
2263989	2273459	9470	Predicted by at least one method	EON72989.1		2267221	2267640	-1	hypothetical protein
2263989	2273459	9470	Predicted by at least one method	EON72990.1		2267705	2268703	-1	Phage integrase
2263989	2273459	9470	Predicted by at least one method	EON72991.1		2269823	2270692	1	site-specific recombinase XerD
2263989	2273459	9470	Predicted by at least one method	EON72992.1		2270706	2271512	1	hypothetical protein
2263989	2273459	9470	Predicted by at least one method	EON72993.1		2271514	2272458	1	sepS16B protein
2263989	2273459	9470	Predicted by at least one method	EON72994.1		2272629	2273459	1	hypothetical protein
2416850	2454915	38065	Predicted by at least one method	EON72820.1		2416850	2417521	-1	N-acetylmuramoyl-L-alanine amidase; bacteriophage-related protein
2416850	2454915	38065	Predicted by at least one method	EON72821.1		2417571	2417867	-1	hypothetical protein
2416850	2454915	38065	Predicted by at least one method	EON72822.1		2417886	2418299	-1	hypothetical protein
2416850	2454915	38065	Predicted by at least one method	EON72823.1		2418385	2418831	-1	hypothetical protein
2416850	2454915	38065	Predicted by at least one method	EON72824.1		2418858	2420759	-1	hypothetical protein
2416850	2454915	38065	Predicted by at least one method	EON72825.1		2420791	2423103	-1	hypothetical protein
2416850	2454915	38065	Predicted by at least one method	EON72826.1		2423148	2424083	-1	hypothetical protein
2416850	2454915	38065	Predicted by at least one method	EON72827.1		2424085	2425269	-1	cell adhesion domain-containing protein
2416850	2454915	38065	Predicted by at least one method	EON72828.1		2425319	2426455	-1	coagulation factor 5/8 type domain-containing protein
2416850	2454915	38065	Predicted by at least one method	EON72829.1		2426456	2427664	-1	hypothetical protein
2416850	2454915	38065	Predicted by at least one method	EON72830.1		2427688	2428752	-1	hypothetical protein
2416850	2454915	38065	Predicted by at least one method	EON72831.1		2428789	2429118	-1	hypothetical protein
2416850	2454915	38065	Predicted by at least one method	EON72832.1		2429142	2429738	-1	hypothetical protein
2416850	2454915	38065	Predicted by at least one method	EON72833.1		2429840	2430583	-1	hypothetical protein
2416850	2454915	38065	Predicted by at least one method	EON72834.1		2430640	2431806	-1	phage-like protein
2416850	2454915	38065	Predicted by at least one method	EON72835.1		2431834	2432319	-1	hypothetical protein
2416850	2454915	38065	Predicted by at least one method	EON72836.1		2432332	2436126	-1	hypothetical protein
2416850	2454915	38065	Predicted by at least one method	EON72837.1		2436151	2436792	-1	phage protein
2416850	2454915	38065	Predicted by at least one method	EON72838.1		2436803	2437459	-1	hypothetical protein
2416850	2454915	38065	Predicted by at least one method	EON72839.1		2437446	2438057	-1	hypothetical protein
2416850	2454915	38065	Predicted by at least one method	EON72840.1		2438057	2444083	-1	SPbeta phage protein
2416850	2454915	38065	Predicted by at least one method	EON72841.1		2444241	2444762	-1	hypothetical protein
2416850	2454915	38065	Predicted by at least one method	EON72842.1		2444830	2445828	-1	hypothetical protein
2416850	2454915	38065	Predicted by at least one method	EON72843.1		2445851	2446621	-1	hypothetical protein
2416850	2454915	38065	Predicted by at least one method	EON72844.1		2446618	2447160	-1	hypothetical protein
2416850	2454915	38065	Predicted by at least one method	EON72845.1		2447528	2448004	-1	hypothetical protein
2416850	2454915	38065	Predicted by at least one method	EON72846.1		2448082	2448591	-1	hypothetical protein
2416850	2454915	38065	Predicted by at least one method	EON72847.1		2448890	2450203	1	SPBc2 prophage-derived protein YopQ
2416850	2454915	38065	Predicted by at least one method	EON72848.1		2450218	2451204	1	SPBc2 prophage-derived protein YopR
2416850	2454915	38065	Predicted by at least one method	EON72849.1		2451322	2451588	-1	hypothetical protein
2416850	2454915	38065	Predicted by at least one method	EON72850.1		2451829	2452293	1	hypothetical protein
2416850	2454915	38065	Predicted by at least one method	EON72851.1		2452351	2452554	1	hypothetical protein
2416850	2454915	38065	Predicted by at least one method	EON72852.1		2452863	2453174	1	hypothetical protein
2416850	2454915	38065	Predicted by at least one method	EON72853.1		2453193	2453375	1	hypothetical protein
2416850	2454915	38065	Predicted by at least one method	EON72854.1		2453526	2454194	1	SPBc2 prophage-derived protein YorM
2416850	2454915	38065	Predicted by at least one method	EON72855.1		2454385	2454915	1	hypothetical protein
2544991	2553692	8701	Predicted by at least one method	EON72939.1		2544991	2545254	1	hypothetical protein
2544991	2553692	8701	Predicted by at least one method	EON72940.1		2546110	2547915	1	COX1/OXI3 intron 2 protein
2544991	2553692	8701	Predicted by at least one method	EON72941.1		2548365	2548484	-1	hypothetical protein
2544991	2553692	8701	Predicted by at least one method	EON72942.1		2548722	2548871	-1	hypothetical protein
2544991	2553692	8701	Predicted by at least one method	EON72943.1		2549503	2550043	1	hypothetical protein
2544991	2553692	8701	Predicted by at least one method	EON72757.1		2550145	2550384	1	hypothetical protein
2544991	2553692	8701	Predicted by at least one method	EON72758.1		2550917	2551342	1	short-chain dehydrogenase
2544991	2553692	8701	Predicted by at least one method	EON72759.1		2551559	2551852	1	isocitrate/isopropylmalate dehydrogenase
2544991	2553692	8701	Predicted by at least one method	EON72760.1		2553444	2553692	1	hypothetical protein
2980593	2996142	15549	Predicted by at least one method	EON72228.1		2980593	2982197	-1	ABC transport system ATP-binding protein
2980593	2996142	15549	Predicted by at least one method	EON72229.1		2982450	2983442	1	integrase/recombinase
2980593	2996142	15549	Predicted by at least one method	EON72230.1		2984372	2985010	1	hypothetical protein
2980593	2996142	15549	Predicted by at least one method	EON72231.1		2985049	2986131	1	hypothetical protein
2980593	2996142	15549	Predicted by at least one method	EON72232.1		2986699	2987055	-1	SPBc2 prophage-derived HTH-type transcriptional regulator YonR
2980593	2996142	15549	Predicted by at least one method	EON72233.1		2987383	2988306	1	hypothetical protein
2980593	2996142	15549	Predicted by at least one method	EON72234.1		2988947	2989135	1	hypothetical protein
2980593	2996142	15549	Predicted by at least one method	EON72235.1		2989154	2989828	1	hypothetical protein
2980593	2996142	15549	Predicted by at least one method	EON72236.1		2993214	2993396	1	hypothetical protein
2980593	2996142	15549	Predicted by at least one method	EON72237.1		2993461	2994006	1	DNA endonuclease I-HmuI
2980593	2996142	15549	Predicted by at least one method	EON72238.1		2994144	2994821	1	phage-related antirepressor
2980593	2996142	15549	Predicted by at least one method	EON72239.1		2994944	2995324	1	hypothetical protein
2980593	2996142	15549	Predicted by at least one method	EON72240.1		2995642	2996142	1	hypothetical protein
3018473	3022494	4021	Predicted by at least one method	EON72266.1		3018473	3019207	1	hypothetical protein
3018473	3022494	4021	Predicted by at least one method	EON72267.1		3019330	3019527	1	teichoic acid-binding N-acetylmuramoyl L-alalanine amidase
3018473	3022494	4021	Predicted by at least one method	EON72268.1		3020009	3020173	1	hypothetical protein
3018473	3022494	4021	Predicted by at least one method	EON72269.1		3020326	3020586	1	hypothetical protein
3018473	3022494	4021	Predicted by at least one method	EON72270.1		3020765	3020878	-1	ABC transport system ATP-binding protein
3018473	3022494	4021	Predicted by at least one method	EON72271.1		3020975	3021124	-1	tyrosine recombinase xerC-like protein
3018473	3022494	4021	Predicted by at least one method	EON72272.1		3021598	3022179	1	hypothetical protein
3018473	3022494	4021	Predicted by at least one method	EON72273.1		3022285	3022494	1	hypothetical protein
3149906	3174134	24228	Predicted by at least one method	EON72381.1		3149906	3150238	1	protein csaA
3149906	3174134	24228	Predicted by at least one method	EON72382.1		3150407	3151138	-1	polysaccharide deacetylase
3149906	3174134	24228	Predicted by at least one method	EON72383.1		3151924	3152112	-1	hypothetical protein
3149906	3174134	24228	Predicted by at least one method	EON72384.1		3152196	3152369	-1	hypothetical protein
3149906	3174134	24228	Predicted by at least one method	EON72385.1		3152955	3153836	-1	hypothetical protein
3149906	3174134	24228	Predicted by at least one method	EON72386.1		3154460	3154798	1	hypothetical protein
3149906	3174134	24228	Predicted by at least one method	EON72387.1		3154959	3155174	-1	hypothetical protein
3149906	3174134	24228	Predicted by at least one method	EON72388.1		3155943	3157484	-1	sphaericolysin
3149906	3174134	24228	Predicted by at least one method	EON72389.1		3157472	3157681	-1	hypothetical protein
3149906	3174134	24228	Predicted by at least one method	EON72390.1		3157774	3158406	-1	hypothetical protein
3149906	3174134	24228	Predicted by at least one method	EON72391.1		3159074	3160033	-1	Sip1A
3149906	3174134	24228	Predicted by at least one method	EON72392.1		3160606	3160935	1	hypothetical protein
3149906	3174134	24228	Predicted by at least one method	EON72393.1		3160964	3161266	-1	hypothetical protein
3149906	3174134	24228	Predicted by at least one method	EON72394.1		3161305	3161703	1	site-specific recombinase
3149906	3174134	24228	Predicted by at least one method	EON72395.1		3161715	3162920	-1	hypothetical protein
3149906	3174134	24228	Predicted by at least one method	EON72396.1		3163076	3163972	-1	hypothetical protein
3149906	3174134	24228	Predicted by at least one method	EON72397.1		3164177	3165280	-1	hypothetical protein
3149906	3174134	24228	Predicted by at least one method	EON72398.1		3165295	3166626	-1	hypothetical protein
3149906	3174134	24228	Predicted by at least one method	EON72399.1		3166816	3167190	-1	hypothetical protein
3149906	3174134	24228	Predicted by at least one method	EON72400.1		3167202	3167627	-1	hypothetical protein
3149906	3174134	24228	Predicted by at least one method	EON72401.1		3168058	3168564	-1	hypothetical protein
3149906	3174134	24228	Predicted by at least one method	EON72115.1		3168665	3169366	1	hypothetical protein
3149906	3174134	24228	Predicted by at least one method	EON72116.1		3169730	3171337	1	sporulation-specific glycosylase
3149906	3174134	24228	Predicted by at least one method	EON72117.1		3171688	3172227	-1	hypothetical protein
3149906	3174134	24228	Predicted by at least one method	EON72118.1		3172274	3173002	-1	coenzyme PQQ synthesis-like protein
3149906	3174134	24228	Predicted by at least one method	EON72119.1		3172995	3173468	-1	6-pyruvoyl tetrahydrobiopterin synthase
3149906	3174134	24228	Predicted by at least one method	EON72120.1		3173472	3174134	-1	queuosine biosynthesis protein
3185373	3191008	5635	Predicted by at least one method	EON72133.1		3185373	3185579	-1	hypothetical protein
3185373	3191008	5635	Predicted by at least one method	EON72134.1		3186447	3187115	-1	L-alanyl-D-glutamate peptidase
3185373	3191008	5635	Predicted by at least one method	EON72135.1		3187130	3187441	-1	hypothetical protein
3185373	3191008	5635	Predicted by at least one method	EON72136.1		3187537	3187866	1	hypothetical protein
3185373	3191008	5635	Predicted by at least one method	EON72137.1		3188544	3189482	1	triple helix repeat-containing collagen
3185373	3191008	5635	Predicted by at least one method	EON72138.1		3189971	3190138	1	hypothetical protein
3185373	3191008	5635	Predicted by at least one method	EON72139.1		3190505	3191008	1	hypothetical protein
3198118	3228294	30176	Predicted by at least one method	EON72147.1		3198118	3199623	-1	FmtA-like protein
3198118	3228294	30176	Predicted by at least one method	EON72148.1		3199964	3200134	1	spore germination protein
3198118	3228294	30176	Predicted by at least one method	EON72149.1		3200154	3200339	-1	hypothetical protein
3198118	3228294	30176	Predicted by at least one method	EON72150.1		3200622	3201125	-1	hypothetical protein
3198118	3228294	30176	Predicted by at least one method	EON72151.1		3201835	3202590	-1	hypothetical protein
3198118	3228294	30176	Predicted by at least one method	EON72152.1		3202605	3203993	-1	L-lysine 2,3-aminomutase
3198118	3228294	30176	Predicted by at least one method	EON72153.1		3203983	3204777	-1	Surfactin synthetase thioesterase subunit
3198118	3228294	30176	Predicted by at least one method	EON72154.1		3204774	3207971	-1	amino acid adenylation enzyme/thioester reductase family protein
3198118	3228294	30176	Predicted by at least one method	EON72155.1		3207992	3212857	-1	bacitracin synthetase 1
3198118	3228294	30176	Predicted by at least one method	EON72156.1		3212893	3214134	-1	malonyl CoA-acyl carrier protein transacylase
3198118	3228294	30176	Predicted by at least one method	EON72157.1		3214177	3218022	-1	polyketide synthase
3198118	3228294	30176	Predicted by at least one method	EON72158.1		3218000	3219313	-1	macrolide-efflux protein
3198118	3228294	30176	Predicted by at least one method	EON72159.1		3219310	3226713	-1	polyketide synthase
3198118	3228294	30176	Predicted by at least one method	EON72160.1		3226706	3227428	-1	4'-phosphopantetheinyl transferase
3198118	3228294	30176	Predicted by at least one method	EON72161.1		3227868	3228017	-1	transposase putative
3198118	3228294	30176	Predicted by at least one method	EON72162.1		3228160	3228294	-1	hypothetical protein
3524905	3541767	16862	Predicted by at least one method	EON72113.1		3524905	3525156	-1	YD repeat protein
3524905	3541767	16862	Predicted by at least one method	EON72114.1		3525510	3525846	-1	transposase
3524905	3541767	16862	Predicted by at least one method	EON71654.1		3525947	3526910	-1	hypothetical protein
3524905	3541767	16862	Predicted by at least one method	EON71655.1		3526944	3527351	-1	hypothetical protein
3524905	3541767	16862	Predicted by at least one method	EON71656.1		3527485	3528222	-1	hypothetical protein
3524905	3541767	16862	Predicted by at least one method	EON71657.1		3528241	3528816	-1	hypothetical protein
3524905	3541767	16862	Predicted by at least one method	EON71658.1		3528843	3529973	-1	hypothetical protein
3524905	3541767	16862	Predicted by at least one method	EON71659.1		3530021	3531445	-1	hypothetical protein
3524905	3541767	16862	Predicted by at least one method	EON71660.1		3531445	3532122	-1	hypothetical protein
3524905	3541767	16862	Predicted by at least one method	EON71661.1		3532175	3532948	-1	hypothetical protein
3524905	3541767	16862	Predicted by at least one method	EON71662.1		3532991	3535636	-1	molecular chaperone-like protein
3524905	3541767	16862	Predicted by at least one method	EON71663.1		3535659	3536348	-1	hypothetical protein
3524905	3541767	16862	Predicted by at least one method	EON71664.1		3536345	3537622	-1	hypothetical protein
3524905	3541767	16862	Predicted by at least one method	EON71665.1		3537624	3539261	-1	Serine/threonine protein phosphatase
3524905	3541767	16862	Predicted by at least one method	EON71666.1		3539312	3540154	-1	protein phosphatase 2C
3524905	3541767	16862	Predicted by at least one method	EON71667.1		3540161	3540688	-1	hypothetical protein
3524905	3541767	16862	Predicted by at least one method	EON71668.1		3540729	3541301	-1	hypothetical protein
3524905	3541767	16862	Predicted by at least one method	EON71669.1		3541339	3541767	-1	chaperone protein
3855048	3870034	14986	Predicted by at least one method	EON71440.1		3855048	3855521	-1	Putative cytoplasmic protein
3855048	3870034	14986	Predicted by at least one method	EON71441.1		3856656	3857180	-1	hypothetical protein
3855048	3870034	14986	Predicted by at least one method	EON71442.1		3857182	3857493	-1	putative transcriptional regulator
3855048	3870034	14986	Predicted by at least one method	EON71443.1		3858018	3858218	1	cold shock protein
3855048	3870034	14986	Predicted by at least one method	EON71444.1		3862276	3864597	-1	lipoprotein
3855048	3870034	14986	Predicted by at least one method	EON71445.1		3865842	3866006	-1	transposase
3855048	3870034	14986	Predicted by at least one method	EON71446.1		3868300	3868845	1	hypothetical protein
3855048	3870034	14986	Predicted by at least one method	EON71447.1		3869834	3870034	1	phage integrase
3955307	3964239	8932	Predicted by at least one method	EON71509.1		3955307	3956272	-1	ornithine carbamoyltransferase
3955307	3964239	8932	Predicted by at least one method	EON71510.1		3956570	3957658	-1	hypothetical protein
3955307	3964239	8932	Predicted by at least one method	EON71511.1		3957767	3958252	-1	hypothetical protein
3955307	3964239	8932	Predicted by at least one method	EON71512.1		3958935	3959207	-1	hypothetical protein
3955307	3964239	8932	Predicted by at least one method	EON71513.1	rplT	3959455	3959814	-1	50S ribosomal protein L20
3955307	3964239	8932	Predicted by at least one method	EON71514.1		3959873	3960073	-1	50S ribosomal protein L35
3955307	3964239	8932	Predicted by at least one method	EON71515.1		3960105	3960608	-1	translation initiation factor IF-3
3955307	3964239	8932	Predicted by at least one method	EON71516.1		3961037	3962962	-1	threonyl-tRNA synthetase 1
3955307	3964239	8932	Predicted by at least one method	EON71517.1		3963370	3964239	-1	primosomal protein
4649902	4671429	21527	Predicted by at least one method	EON70100.1		4649902	4650203	1	replication protein
4649902	4671429	21527	Predicted by at least one method	EON70115.1		4651257	4651625	-1	hypothetical protein
4649902	4671429	21527	Predicted by at least one method	EON70269.1		4652628	4652915	1	hypothetical protein
4649902	4671429	21527	Predicted by at least one method	EON70270.1		4652915	4654165	1	hypothetical protein
4649902	4671429	21527	Predicted by at least one method	EON70271.1		4654158	4654721	1	hypothetical protein
4649902	4671429	21527	Predicted by at least one method	EON70272.1		4655144	4655926	1	hypothetical protein
4649902	4671429	21527	Predicted by at least one method	EON70273.1		4655941	4656279	1	hypothetical protein
4649902	4671429	21527	Predicted by at least one method	EON70203.1		4661340	4661558	1	hypothetical protein
4649902	4671429	21527	Predicted by at least one method	EON70204.1		4662133	4663440	1	signal transduction histidine kinase regulating citrate/malate metabolism
4649902	4671429	21527	Predicted by at least one method	EON70205.1		4663782	4664321	1	phosphoglycerate mutase family protein
4649902	4671429	21527	Predicted by at least one method	EON70206.1		4664366	4665214	1	hypothetical protein
4649902	4671429	21527	Predicted by at least one method	EON70225.1		4667520	4668785	1	Retron-type reverse transcriptase
4649902	4671429	21527	Predicted by at least one method	EON70216.1		4669966	4671429	-1	transposase (IS4 family) domain protein
4681477	4685721	4244	Predicted by at least one method	EON70308.1		4681477	4682148	-1	peptidase M15B and M15C DD-carboxypeptidase VanY/endolysin
4681477	4685721	4244	Predicted by at least one method	EON70309.1		4682145	4682549	-1	Phage-related holin
4681477	4685721	4244	Predicted by at least one method	EON70310.1		4682645	4682845	-1	hypothetical protein
4681477	4685721	4244	Predicted by at least one method	EON70311.1		4682861	4684681	-1	cytochrome d ubiquinol oxidase, subunit II-like protein
4681477	4685721	4244	Predicted by at least one method	EON70312.1		4684755	4684913	-1	hypothetical protein
4681477	4685721	4244	Predicted by at least one method	EON70313.1		4684913	4685218	-1	hypothetical protein
4681477	4685721	4244	Predicted by at least one method	EON70314.1		4685530	4685721	-1	hypothetical protein
4756872	4817901	61029	Predicted by at least one method	EON70458.1		4756872	4757930	-1	hypothetical protein
4756872	4817901	61029	Predicted by at least one method	EON70459.1		4757936	4758379	-1	hypothetical protein
4756872	4817901	61029	Predicted by at least one method	EON70460.1		4758376	4758789	-1	histone acetyltransferase HPA2
4756872	4817901	61029	Predicted by at least one method	EON70461.1		4758789	4759118	-1	bacteriophage head-tail adaptor
4756872	4817901	61029	Predicted by at least one method	EON70462.1		4759131	4759421	-1	hypothetical protein
4756872	4817901	61029	Predicted by at least one method	EON70463.1		4759648	4760754	-1	Phage major capsid protein
4756872	4817901	61029	Predicted by at least one method	EON70464.1		4760773	4761372	-1	phage prohead protease
4756872	4817901	61029	Predicted by at least one method	EON70465.1		4761362	4762588	-1	Phage portal protein
4756872	4817901	61029	Predicted by at least one method	EON70466.1		4762613	4764304	-1	phage-related terminase
4756872	4817901	61029	Predicted by at least one method	EON70467.1		4764301	4764885	-1	hypothetical protein
4756872	4817901	61029	Predicted by at least one method	EON70468.1		4764866	4765252	-1	hypothetical protein
4756872	4817901	61029	Predicted by at least one method	EON70469.1		4765302	4766384	-1	hypothetical protein
4756872	4817901	61029	Predicted by at least one method	EON70470.1		4766480	4766920	-1	hypothetical protein
4756872	4817901	61029	Predicted by at least one method	EON70471.1		4766921	4767265	-1	HNH endonuclease
4756872	4817901	61029	Predicted by at least one method	EON70472.1		4767323	4767688	1	hypothetical protein
4756872	4817901	61029	Predicted by at least one method	EON70473.1		4767776	4768234	-1	hypothetical protein
4756872	4817901	61029	Predicted by at least one method	EON70474.1		4768390	4768728	-1	replicase domain-containing protein
4756872	4817901	61029	Predicted by at least one method	EON70475.1		4768931	4770061	-1	hypothetical protein
4756872	4817901	61029	Predicted by at least one method	EON70476.1		4770259	4770870	-1	hypothetical protein
4756872	4817901	61029	Predicted by at least one method	EON70477.1		4771008	4771550	-1	DNA endonuclease I-HmuI
4756872	4817901	61029	Predicted by at least one method	EON70478.1		4771622	4771816	-1	hypothetical protein
4756872	4817901	61029	Predicted by at least one method	EON70479.1		4772064	4774901	-1	phage-like protein
4756872	4817901	61029	Predicted by at least one method	EON70480.1		4775202	4776728	-1	DNA/RNA helicase, superfamily II
4756872	4817901	61029	Predicted by at least one method	EON70481.1		4777648	4778094	-1	hypothetical protein
4756872	4817901	61029	Predicted by at least one method	EON70482.1		4778973	4779725	-1	hypothetical protein
4756872	4817901	61029	Predicted by at least one method	EON70483.1		4779948	4780862	-1	integrase family protein
4756872	4817901	61029	Predicted by at least one method	EON70161.1		4782363	4782694	1	hypothetical protein
4756872	4817901	61029	Predicted by at least one method	EON70109.1		4784925	4785274	-1	subtilisin-like serine protease
4756872	4817901	61029	Predicted by at least one method	EON70110.1		4786487	4786687	1	hypothetical protein
4756872	4817901	61029	Predicted by at least one method	EON70111.1		4786841	4787521	1	two component transcriptional regulator
4756872	4817901	61029	Predicted by at least one method	EON70112.1		4787518	4788812	1	sensory box histidine kinase
4756872	4817901	61029	Predicted by at least one method	EON70149.1		4789813	4790252	-1	hypothetical protein
4756872	4817901	61029	Predicted by at least one method	EON70176.1		4792671	4793948	1	transposase IS116/IS110/IS902 family protein
4756872	4817901	61029	Predicted by at least one method	EON70681.1		4795593	4796261	-1	hypothetical protein
4756872	4817901	61029	Predicted by at least one method	EON70682.1		4796847	4797563	-1	thioredoxin reductase
4756872	4817901	61029	Predicted by at least one method	EON70683.1		4798098	4798283	-1	hypothetical protein
4756872	4817901	61029	Predicted by at least one method	EON70684.1		4798948	4800093	-1	membrane protein
4756872	4817901	61029	Predicted by at least one method	EON70685.1		4800540	4800809	1	hypothetical protein
4756872	4817901	61029	Predicted by at least one method	EON70686.1		4800896	4801090	1	hypothetical protein
4756872	4817901	61029	Predicted by at least one method	EON70687.1		4801419	4802048	-1	intracellular protease/amidase
4756872	4817901	61029	Predicted by at least one method	EON70688.1		4802121	4803083	-1	DeoR family transcriptional regulator
4756872	4817901	61029	Predicted by at least one method	EON70689.1		4803415	4803741	1	DNA polymerase III
4756872	4817901	61029	Predicted by at least one method	EON70690.1		4804553	4805068	-1	hypothetical protein
4756872	4817901	61029	Predicted by at least one method	EON70691.1		4805184	4805672	1	Tn554-related, transposase B
4756872	4817901	61029	Predicted by at least one method	EON70692.1		4806057	4806629	-1	hypothetical protein
4756872	4817901	61029	Predicted by at least one method	EON70693.1		4807000	4807788	-1	PhzF family phenazine biosynthesis protein
4756872	4817901	61029	Predicted by at least one method	EON70694.1		4807978	4809456	1	GntR family transcriptional regulator
4756872	4817901	61029	Predicted by at least one method	EON70695.1		4809736	4810578	-1	peptidoglycan N-acetylglucosamine deacetylase
4756872	4817901	61029	Predicted by at least one method	EON70696.1		4810876	4811586	1	cell wall hydrolase/autolysin
4756872	4817901	61029	Predicted by at least one method	EON70107.1		4812697	4812977	-1	hypothetical protein
4756872	4817901	61029	Predicted by at least one method	EON70123.1		4814541	4814924	-1	penicillinase repressor
4756872	4817901	61029	Predicted by at least one method	EON70124.1		4814946	4816718	-1	regulatory protein BlaR1
4756872	4817901	61029	Predicted by at least one method	EON70125.1		4816966	4817901	1	beta-lactamase
4823299	4828211	4912	Predicted by at least one method	EON70164.1		4823299	4823724	1	hypothetical protein
4823299	4828211	4912	Predicted by at least one method	EON70122.1		4827869	4828211	-1	transposase
4836388	4912458	76070	Predicted by at least one method	EON70198.1		4836388	4836624	1	hypothetical protein
4836388	4912458	76070	Predicted by at least one method	EON70199.1		4836714	4836926	-1	hypothetical protein
4836388	4912458	76070	Predicted by at least one method	EON70200.1		4837239	4837727	1	bcla protein
4836388	4912458	76070	Predicted by at least one method	EON70166.1		4839855	4840211	1	hypothetical protein
4836388	4912458	76070	Predicted by at least one method	EON70167.1		4840637	4841209	-1	hypothetical protein
4836388	4912458	76070	Predicted by at least one method	EON70168.1		4841288	4841602	1	pyrophosphatase
4836388	4912458	76070	Predicted by at least one method	EON70169.1		4842030	4842224	1	hypothetical protein
4836388	4912458	76070	Predicted by at least one method	EON70170.1		4842456	4842908	-1	Glyoxalase/bleomycin resistance protein/dioxygenase
4836388	4912458	76070	Predicted by at least one method	EON70171.1		4843093	4843713	-1	flavoprotein
4836388	4912458	76070	Predicted by at least one method	EON70172.1		4844232	4844951	1	hypothetical protein
4836388	4912458	76070	Predicted by at least one method	EON70173.1		4845260	4845796	1	hypothetical protein
4836388	4912458	76070	Predicted by at least one method	EON70174.1		4846130	4846744	-1	hypothetical protein
4836388	4912458	76070	Predicted by at least one method	EON70175.1		4847423	4847635	-1	hypothetical protein
4836388	4912458	76070	Predicted by at least one method	EON70108.1		4849367	4849714	-1	transposase
4836388	4912458	76070	Predicted by at least one method	EON70129.1		4850805	4851767	1	hypothetical protein
4836388	4912458	76070	Predicted by at least one method	EON70130.1		4851781	4852401	1	hypothetical protein
4836388	4912458	76070	Predicted by at least one method	EON70131.1		4853112	4853863	1	hypothetical protein
4836388	4912458	76070	Predicted by at least one method	EON70226.1		4854938	4855216	-1	hypothetical protein
4836388	4912458	76070	Predicted by at least one method	EON70227.1		4855425	4855829	-1	methyltransferase
4836388	4912458	76070	Predicted by at least one method	EON70228.1		4856322	4857776	1	transcriptional regulator
4836388	4912458	76070	Predicted by at least one method	EON70229.1		4858086	4859312	-1	benzoate transporter
4836388	4912458	76070	Predicted by at least one method	EON70230.1		4859334	4860077	-1	alanine racemase domain-containing protein
4836388	4912458	76070	Predicted by at least one method	EON70231.1		4860430	4860738	-1	hypothetical protein
4836388	4912458	76070	Predicted by at least one method	EON70232.1		4861062	4861595	-1	hypothetical protein
4836388	4912458	76070	Predicted by at least one method	EON70233.1		4862239	4862718	1	transcription activator effector binding protein
4836388	4912458	76070	Predicted by at least one method	EON70113.1		4867604	4868011	1	hypothetical protein
4836388	4912458	76070	Predicted by at least one method	EON70165.1		4869600	4870341	1	transposase
4836388	4912458	76070	Predicted by at least one method	EON70119.1		4871986	4873209	-1	Transposase IS116/IS110/IS902
4836388	4912458	76070	Predicted by at least one method	EON70101.1		4874455	4874594	1	hypothetical protein
4836388	4912458	76070	Predicted by at least one method	EON70146.1		4875680	4875890	-1	hypothetical protein
4836388	4912458	76070	Predicted by at least one method	EON70147.1		4876038	4877231	-1	hypothetical protein
4836388	4912458	76070	Predicted by at least one method	EON70148.1		4877890	4878069	-1	hypothetical protein
4836388	4912458	76070	Predicted by at least one method	EON70207.1		4879070	4880251	1	transposase
4836388	4912458	76070	Predicted by at least one method	EON70208.1		4880263	4880616	1	hypothetical protein
4836388	4912458	76070	Predicted by at least one method	EON70209.1		4880936	4881136	-1	helix-turn-helix domain-containing protein
4836388	4912458	76070	Predicted by at least one method	EON70210.1		4882208	4883440	1	transposase family IS110
4836388	4912458	76070	Predicted by at least one method	EON70211.1		4883597	4883875	1	transposase protein
4836388	4912458	76070	Predicted by at least one method	EON70212.1		4883879	4884295	1	hypothetical protein
4836388	4912458	76070	Predicted by at least one method	EON70213.1		4885406	4885789	1	hypothetical protein
4836388	4912458	76070	Predicted by at least one method	EON70214.1		4886779	4887084	1	hypothetical protein
4836388	4912458	76070	Predicted by at least one method	EON70215.1		4887253	4887735	1	hypothetical protein
4836388	4912458	76070	Predicted by at least one method	EON70120.1		4889052	4889864	-1	transposase
4836388	4912458	76070	Predicted by at least one method	EON70121.1		4889891	4890409	-1	hypothetical protein
4836388	4912458	76070	Predicted by at least one method	EON70102.1		4891463	4891788	-1	proton/sodium-glutamate symport protein
4836388	4912458	76070	Predicted by at least one method	EON73390.1		4893143	4893700	-1	peptide deformylase 2
4836388	4912458	76070	Predicted by at least one method	EON73391.1		4893697	4894005	-1	hypothetical protein
4836388	4912458	76070	Predicted by at least one method	EON70201.1		4895075	4895755	1	Mobile element protein
4836388	4912458	76070	Predicted by at least one method	EON70202.1		4895875	4896648	1	Mobile element protein
4836388	4912458	76070	Predicted by at least one method	EON70126.1		4898094	4898591	-1	hypothetical protein
4836388	4912458	76070	Predicted by at least one method	EON70127.1		4898594	4900039	-1	Rhs core protein
4836388	4912458	76070	Predicted by at least one method	EON70128.1		4900039	4900227	-1	hypothetical protein
4836388	4912458	76070	Predicted by at least one method	EON70114.1		4901228	4901512	1	transposase
4836388	4912458	76070	Predicted by at least one method	EON70105.1		4902536	4903057	1	transposase
4836388	4912458	76070	Predicted by at least one method	EON70106.1		4903057	4903742	1	integrase core domain-containing protein
4836388	4912458	76070	Predicted by at least one method	EON70153.1		4908149	4909324	1	hypothetical protein
4836388	4912458	76070	Predicted by at least one method	EON70154.1		4909563	4909946	-1	hypothetical protein
4836388	4912458	76070	Predicted by at least one method	EON70155.1		4909943	4910443	-1	hypothetical protein
4836388	4912458	76070	Predicted by at least one method	EON70156.1		4910478	4910672	-1	hypothetical protein
4836388	4912458	76070	Predicted by at least one method	EON70157.1		4910849	4911070	1	phage HTH DNA bindig protein
4836388	4912458	76070	Predicted by at least one method	EON70158.1		4911285	4911992	1	hypothetical protein
4836388	4912458	76070	Predicted by at least one method	EON70159.1		4912339	4912458	-1	hypothetical protein
Lysinibacillus mangiferihumi M-GX18
1247	4796	3549	Predicted by at least one method			1247	1441	1	hypothetical protein
1247	4796	3549	Predicted by at least one method			1538	1957	1	Transcriptional regulator
1247	4796	3549	Predicted by at least one method			2042	2179	1	hypothetical protein
1247	4796	3549	Predicted by at least one method			2606	2797	1	hypothetical protein
1247	4796	3549	Predicted by at least one method			2910	3119	1	hypothetical protein
1247	4796	3549	Predicted by at least one method			3184	3348	1	hypothetical protein
1247	4796	3549	Predicted by at least one method			3370	3738	1	Phage protein
1247	4796	3549	Predicted by at least one method			3742	4005	1	hypothetical protein
1247	4796	3549	Predicted by at least one method			4011	4346	1	Phage-associated homing endonuclease
1247	4796	3549	Predicted by at least one method			4464	4796	1	Phage protein
1247	4796	3549	Predicted by at least one method			4793	6478	1	Phage terminase, large subunit
162255	166610	4355	Predicted by at least one method			162255	163295	1	Phage-like element PBSX protein xkdT
162255	166610	4355	Predicted by at least one method			163292	163639	1	hypothetical protein
162255	166610	4355	Predicted by at least one method			163746	164468	1	phage-like element pbsx protein xkdT
162255	166610	4355	Predicted by at least one method			164468	164809	1	hypothetical protein
162255	166610	4355	Predicted by at least one method			164810	165556	1	PE family protein
162255	166610	4355	Predicted by at least one method			165561	165827	1	hypothetical protein
162255	166610	4355	Predicted by at least one method			165830	166003	1	hypothetical protein
162255	166610	4355	Predicted by at least one method			166081	166308	1	hypothetical protein
162255	166610	4355	Predicted by at least one method			166365	166610	1	FIG01248872: hypothetical protein
406754	413804	7050	Predicted by at least one method			406089	406757	1	Two-component response regulator ybdJ
406754	413804	7050	Predicted by at least one method			406754	407746	1	sensor histidine kinase, putative
406754	413804	7050	Predicted by at least one method			408119	408553	1	hypothetical protein
406754	413804	7050	Predicted by at least one method			408737	408877	1	hypothetical protein
406754	413804	7050	Predicted by at least one method			409037	409618	1	hypothetical protein
406754	413804	7050	Predicted by at least one method			409866	410024	1	hypothetical protein
406754	413804	7050	Predicted by at least one method			410002	410400	1	hypothetical protein
406754	413804	7050	Predicted by at least one method			411433	411582	1	hypothetical protein
406754	413804	7050	Predicted by at least one method			411984	412751	-1	Transcriptional regulator, MerR family
406754	413804	7050	Predicted by at least one method			413244	413804	-1	Phage tail fiber protein
1621118	1658706	37588	Predicted by at least one method			1621118	1621294	1	hypothetical protein
1621118	1658706	37588	Predicted by at least one method			1622731	1623531	-1	hydrolase, haloacid dehalogenase-like family
1621118	1658706	37588	Predicted by at least one method			1623633	1623866	-1	hypothetical protein
1621118	1658706	37588	Predicted by at least one method			1624663	1625610	1	hypothetical protein
1621118	1658706	37588	Predicted by at least one method			1626112	1626525	1	hypothetical protein
1621118	1658706	37588	Predicted by at least one method			1626557	1627318	1	hypothetical protein
1621118	1658706	37588	Predicted by at least one method			1627502	1627672	1	hypothetical protein
1621118	1658706	37588	Predicted by at least one method			1627719	1627904	1	hypothetical protein
1621118	1658706	37588	Predicted by at least one method			1628126	1628956	1	hypothetical protein
1621118	1658706	37588	Predicted by at least one method			1628984	1629379	1	hypothetical protein
1621118	1658706	37588	Predicted by at least one method			1629382	1630971	1	Large subunit terminase
1621118	1658706	37588	Predicted by at least one method			1631032	1631235	1	hypothetical protein
1621118	1658706	37588	Predicted by at least one method			1631235	1632578	1	Portal protein, phage associated
1621118	1658706	37588	Predicted by at least one method			1632759	1633163	1	Holin, toxin secretion/phage lysis
1621118	1658706	37588	Predicted by at least one method			1633309	1633893	1	Phage integrase
1621118	1658706	37588	Predicted by at least one method			1633951	1634283	1	hypothetical protein
1621118	1658706	37588	Predicted by at least one method			1634295	1634894	1	hypothetical protein
1621118	1658706	37588	Predicted by at least one method			1635097	1635345	1	hypothetical protein
1621118	1658706	37588	Predicted by at least one method			1635783	1636451	1	Uncharacterized protein conserved in bacteria
1621118	1658706	37588	Predicted by at least one method			1636644	1637300	1	CAAX amino terminal protease family protein
1621118	1658706	37588	Predicted by at least one method			1637703	1639007	1	Xanthine/uracil/thiamine/ascorbate permease family protein
1621118	1658706	37588	Predicted by at least one method			1641482	1641919	-1	hypothetical protein
1621118	1658706	37588	Predicted by at least one method			1642476	1642931	-1	Purine nucleoside phosphorylase (EC 2.4.2.1)
1621118	1658706	37588	Predicted by at least one method			1643342	1643854	-1	FIG01247921: hypothetical protein
1621118	1658706	37588	Predicted by at least one method			1643988	1644257	-1	hypothetical protein
1621118	1658706	37588	Predicted by at least one method			1644579	1645289	-1	hypothetical protein
1621118	1658706	37588	Predicted by at least one method			1645658	1646212	-1	membrane protein, putative
1621118	1658706	37588	Predicted by at least one method			1646409	1646642	-1	hypothetical protein
1621118	1658706	37588	Predicted by at least one method			1647159	1647944	-1	FIG01230579: hypothetical protein
1621118	1658706	37588	Predicted by at least one method			1648022	1648291	-1	D-aminopeptidase (EC 3.4.11.19)
1621118	1658706	37588	Predicted by at least one method			1648543	1648869	-1	D-aminopeptidase (EC 3.4.11.19)
1621118	1658706	37588	Predicted by at least one method			1650454	1650657	-1	hypothetical protein
1621118	1658706	37588	Predicted by at least one method			1651489	1651710	-1	hypothetical protein
1621118	1658706	37588	Predicted by at least one method			1651998	1652450	-1	OsmC family protein
1621118	1658706	37588	Predicted by at least one method			1652744	1653268	-1	hypothetical protein
1621118	1658706	37588	Predicted by at least one method			1653273	1653422	-1	hypothetical protein
1621118	1658706	37588	Predicted by at least one method			1653462	1654820	-1	4-aminobutyrate aminotransferase (EC 2.6.1.19)
1621118	1658706	37588	Predicted by at least one method			1655074	1655307	-1	hypothetical protein
1621118	1658706	37588	Predicted by at least one method			1655746	1656477	-1	Mobile element protein
1621118	1658706	37588	Predicted by at least one method			1656820	1657428	-1	hypothetical protein
1621118	1658706	37588	Predicted by at least one method			1657631	1657954	-1	hypothetical protein
1621118	1658706	37588	Predicted by at least one method			1658542	1658706	1	acetyltransferase, GNAT family
1631032	1635345	4313	Predicted by at least one method			1631032	1631235	1	hypothetical protein
1631032	1635345	4313	Predicted by at least one method			1631235	1632578	1	Portal protein, phage associated
1631032	1635345	4313	Predicted by at least one method			1632759	1633163	1	Holin, toxin secretion/phage lysis
1631032	1635345	4313	Predicted by at least one method			1633309	1633893	1	Phage integrase
1631032	1635345	4313	Predicted by at least one method			1633951	1634283	1	hypothetical protein
1631032	1635345	4313	Predicted by at least one method			1634295	1634894	1	hypothetical protein
1631032	1635345	4313	Predicted by at least one method			1635097	1635345	1	hypothetical protein
2043226	2067030	23804	Predicted by at least one method			2043226	2045673	1	3'-to-5' exoribonuclease RNase R
2043226	2067030	23804	Predicted by at least one method			2045735	2046202	1	tmRNA-binding protein SmpB
2043226	2067030	23804	Predicted by at least one method			2046660	2047199	1	RNA polymerase sigma factor RpoE
2043226	2067030	23804	Predicted by at least one method			2047180	2048544	1	hypothetical protein
2043226	2067030	23804	Predicted by at least one method			2049366	2050340	1	integrase/recombinase XerD
2043226	2067030	23804	Predicted by at least one method			2051004	2051495	1	predicted Transcriptional regulator
2043226	2067030	23804	Predicted by at least one method			2051501	2051791	1	hypothetical protein
2043226	2067030	23804	Predicted by at least one method			2051819	2052220	-1	hypothetical protein
2043226	2067030	23804	Predicted by at least one method			2052263	2052508	-1	hypothetical protein
2043226	2067030	23804	Predicted by at least one method			2052649	2052897	1	hypothetical protein
2043226	2067030	23804	Predicted by at least one method			2053408	2054088	1	B. burgdorferi predicted coding region BB0432
2043226	2067030	23804	Predicted by at least one method			2054178	2054354	1	hypothetical protein
2043226	2067030	23804	Predicted by at least one method			2055712	2055948	1	hypothetical protein
2043226	2067030	23804	Predicted by at least one method			2055970	2056908	1	hypothetical protein
2043226	2067030	23804	Predicted by at least one method			2056931	2057242	1	hypothetical protein
2043226	2067030	23804	Predicted by at least one method			2057271	2057402	1	hypothetical protein
2043226	2067030	23804	Predicted by at least one method			2057402	2057947	1	hypothetical protein
2043226	2067030	23804	Predicted by at least one method			2058066	2058521	1	hypothetical protein
2043226	2067030	23804	Predicted by at least one method			2058521	2059615	1	Phage protein
2043226	2067030	23804	Predicted by at least one method			2059713	2060105	1	Phage-like element PBSX protein xkdN
2043226	2067030	23804	Predicted by at least one method			2060132	2060284	1	hypothetical protein
2043226	2067030	23804	Predicted by at least one method			2060414	2062771	1	Phage tail length tape-measure protein
2043226	2067030	23804	Predicted by at least one method			2062848	2063270	1	hypothetical protein
2043226	2067030	23804	Predicted by at least one method			2063270	2063704	1	Phage protein
2043226	2067030	23804	Predicted by at least one method			2063882	2064607	1	Phage integrase: site-specific recombinase
2043226	2067030	23804	Predicted by at least one method			2065101	2065364	1	hypothetical protein
2043226	2067030	23804	Predicted by at least one method			2065733	2066479	-1	prophage Lp3 protein 1, integrase
2043226	2067030	23804	Predicted by at least one method			2066872	2067030	-1	hypothetical protein
2772202	2778031	5829	Predicted by at least one method			2772202	2772819	-1	N-acetylmuramoyl-L-alanine amidase xlyB precursor (EC 3.5.1.28)
2772202	2778031	5829	Predicted by at least one method			2772749	2772880	1	hypothetical protein
2772202	2778031	5829	Predicted by at least one method			2772882	2773145	-1	Phage holin
2772202	2778031	5829	Predicted by at least one method			2773135	2773401	-1	hypothetical protein
2772202	2778031	5829	Predicted by at least one method			2773486	2773638	-1	hypothetical protein
2772202	2778031	5829	Predicted by at least one method			2773631	2773882	-1	hypothetical protein
2772202	2778031	5829	Predicted by at least one method			2773882	2776416	-1	Tail fiber protein
2772202	2778031	5829	Predicted by at least one method			2776419	2777057	-1	hypothetical protein
2772202	2778031	5829	Predicted by at least one method			2777054	2777362	-1	hypothetical protein
2772202	2778031	5829	Predicted by at least one method			2777375	2778031	-1	Phage-like element PBSX protein xkdT
2772202	2778031	5829	Predicted by at least one method			2778024	2779079	-1	Phage-like element PBSX protein xkdT
2801363	2814929	13566	Predicted by at least one method			2801363	2801617	-1	hypothetical protein
2801363	2814929	13566	Predicted by at least one method			2801653	2801850	-1	hypothetical protein
2801363	2814929	13566	Predicted by at least one method			2802230	2802646	-1	Phage protein
2801363	2814929	13566	Predicted by at least one method			2802656	2803471	-1	Methyltransferase
2801363	2814929	13566	Predicted by at least one method			2803558	2804247	-1	hypothetical protein
2801363	2814929	13566	Predicted by at least one method			2804201	2804830	-1	Dimeric dUTPase (EC 3.6.1.23)
2801363	2814929	13566	Predicted by at least one method			2804827	2805006	-1	hypothetical protein
2801363	2814929	13566	Predicted by at least one method			2805029	2805532	-1	Single-stranded DNA-binding protein
2801363	2814929	13566	Predicted by at least one method			2805498	2806043	-1	HNH homing endonuclease # Phage intron
2801363	2814929	13566	Predicted by at least one method			2806040	2806267	-1	Phage protein
2801363	2814929	13566	Predicted by at least one method			2806264	2806452	-1	hypothetical protein
2801363	2814929	13566	Predicted by at least one method			2806445	2806789	-1	hypothetical protein
2801363	2814929	13566	Predicted by at least one method			2806793	2806987	-1	hypothetical protein
2801363	2814929	13566	Predicted by at least one method			2807026	2807154	1	hypothetical protein
2801363	2814929	13566	Predicted by at least one method			2807225	2808004	-1	DNA replication protein DnaC
2801363	2814929	13566	Predicted by at least one method			2807979	2808770	-1	Phage replication initiation protein
2801363	2814929	13566	Predicted by at least one method			2808786	2809013	-1	hypothetical protein
2801363	2814929	13566	Predicted by at least one method			2809083	2809433	-1	hypothetical protein
2801363	2814929	13566	Predicted by at least one method			2809491	2809694	-1	hypothetical protein
2801363	2814929	13566	Predicted by at least one method			2809891	2810694	-1	Prophage Lp1 protein 19
2801363	2814929	13566	Predicted by at least one method			2810645	2811544	-1	FIG00775957: hypothetical protein
2801363	2814929	13566	Predicted by at least one method			2811619	2811843	-1	hypothetical protein
2801363	2814929	13566	Predicted by at least one method			2812247	2812582	-1	Phage protein
2801363	2814929	13566	Predicted by at least one method			2812797	2813048	-1	hypothetical protein
2801363	2814929	13566	Predicted by at least one method			2813036	2813326	-1	hypothetical protein
2801363	2814929	13566	Predicted by at least one method			2813480	2813830	-1	hypothetical protein
2801363	2814929	13566	Predicted by at least one method			2813848	2814084	-1	hypothetical protein
2801363	2814929	13566	Predicted by at least one method			2814084	2814929	-1	Phage protein
2864641	2910625	45984	Predicted by at least one method			2864641	2865183	-1	Mobile element protein
2864641	2910625	45984	Predicted by at least one method			2865295	2865549	-1	Possible transposase
2864641	2910625	45984	Predicted by at least one method			2865644	2866645	-1	hypothetical protein
2864641	2910625	45984	Predicted by at least one method			2866661	2867488	-1	hypothetical protein
2864641	2910625	45984	Predicted by at least one method			2867640	2868092	-1	unknown
2864641	2910625	45984	Predicted by at least one method			2868212	2868331	-1	hypothetical protein
2864641	2910625	45984	Predicted by at least one method			2868570	2869253	-1	hypothetical protein
2864641	2910625	45984	Predicted by at least one method			2869790	2869918	-1	hypothetical protein
2864641	2910625	45984	Predicted by at least one method			2870642	2871046	-1	hypothetical protein
2864641	2910625	45984	Predicted by at least one method			2871337	2871816	-1	FIG01238803: hypothetical protein
2864641	2910625	45984	Predicted by at least one method			2872284	2872616	-1	hypothetical protein
2864641	2910625	45984	Predicted by at least one method			2872754	2873113	-1	hypothetical protein
2864641	2910625	45984	Predicted by at least one method			2873362	2873808	-1	Hypothetical protein, CF-44 family
2864641	2910625	45984	Predicted by at least one method			2873946	2874353	-1	hypothetical protein
2864641	2910625	45984	Predicted by at least one method			2874540	2874701	-1	hypothetical protein
2864641	2910625	45984	Predicted by at least one method			2874854	2875303	-1	hypothetical protein
2864641	2910625	45984	Predicted by at least one method			2875399	2875944	-1	hypothetical protein
2864641	2910625	45984	Predicted by at least one method			2876375	2876878	-1	hypothetical protein
2864641	2910625	45984	Predicted by at least one method			2877377	2877874	-1	Repetitive hypothetical protein near ESAT cluster, SA0282 homolog
2864641	2910625	45984	Predicted by at least one method			2877877	2878158	-1	6 kDa early secretory antigenic target ESAT-6 (EsxA)
2864641	2910625	45984	Predicted by at least one method			2878597	2879064	-1	hypothetical protein
2864641	2910625	45984	Predicted by at least one method			2879598	2879867	-1	hypothetical protein
2864641	2910625	45984	Predicted by at least one method			2880356	2881069	-1	Endonuclease V (EC 3.1.21.7)
2864641	2910625	45984	Predicted by at least one method			2881804	2882313	-1	hypothetical protein
2864641	2910625	45984	Predicted by at least one method			2882318	2882485	-1	hypothetical protein
2864641	2910625	45984	Predicted by at least one method			2882771	2883499	-1	hypothetical protein
2864641	2910625	45984	Predicted by at least one method			2883535	2883918	-1	hypothetical protein
2864641	2910625	45984	Predicted by at least one method			2883943	2884107	-1	hypothetical protein
2864641	2910625	45984	Predicted by at least one method			2884188	2884304	-1	hypothetical protein
2864641	2910625	45984	Predicted by at least one method			2884343	2884618	-1	Putative toxin component near putative ESAT-related proteins, repetitive
2864641	2910625	45984	Predicted by at least one method			2884932	2885306	-1	hypothetical protein
2864641	2910625	45984	Predicted by at least one method			2885750	2886442	-1	hypothetical protein
2864641	2910625	45984	Predicted by at least one method			2887247	2887387	-1	hypothetical protein
2864641	2910625	45984	Predicted by at least one method			2887507	2887869	-1	hypothetical protein
2864641	2910625	45984	Predicted by at least one method			2889159	2889296	-1	hypothetical protein
2864641	2910625	45984	Predicted by at least one method			2889435	2889815	-1	hypothetical protein
2864641	2910625	45984	Predicted by at least one method			2890328	2890789	-1	Hypothetical protein, CF-44 family
2864641	2910625	45984	Predicted by at least one method			2891266	2891688	-1	hypothetical protein
2864641	2910625	45984	Predicted by at least one method			2892305	2892781	-1	Repetitive hypothetical protein near ESAT cluster, SA0282 homolog
2864641	2910625	45984	Predicted by at least one method			2892782	2893426	-1	6 kDa early secretory antigenic target ESAT-6 (EsxA)
2864641	2910625	45984	Predicted by at least one method			2893581	2893706	-1	YeeF
2864641	2910625	45984	Predicted by at least one method			2893715	2893909	-1	hypothetical Cytosolic Protein
2864641	2910625	45984	Predicted by at least one method			2894385	2894930	-1	hypothetical protein
2864641	2910625	45984	Predicted by at least one method			2895067	2895624	-1	Putative toxin component near putative ESAT-related proteins, repetitive / Repetitive hypothetical p
2864641	2910625	45984	Predicted by at least one method			2896737	2896946	-1	hypothetical protein
2864641	2910625	45984	Predicted by at least one method			2897099	2897218	1	hypothetical protein
2864641	2910625	45984	Predicted by at least one method			2897282	2897683	-1	hypothetical protein
2864641	2910625	45984	Predicted by at least one method			2897688	2897987	-1	Choline binding protein A
2864641	2910625	45984	Predicted by at least one method			2899698	2900036	-1	Hypothetical protein, CF-44 family
2864641	2910625	45984	Predicted by at least one method			2900169	2901188	-1	Putative toxin component near putative ESAT-related proteins, repetitive / Repetitive hypothetical p
2864641	2910625	45984	Predicted by at least one method			2902141	2902674	-1	hypothetical protein
2864641	2910625	45984	Predicted by at least one method			2902687	2903373	-1	Putative toxin component near putative ESAT-related proteins, repetitive / Repetitive hypothetical p
2864641	2910625	45984	Predicted by at least one method			2903531	2904016	-1	Hypothetical protein, CF-21 family
2864641	2910625	45984	Predicted by at least one method			2904051	2904281	-1	FIG01239852: hypothetical protein
2864641	2910625	45984	Predicted by at least one method			2904755	2905090	-1	Mobile element protein
2864641	2910625	45984	Predicted by at least one method			2905259	2905510	-1	Mobile element protein
2864641	2910625	45984	Predicted by at least one method			2905519	2905860	-1	Mobile element protein
2864641	2910625	45984	Predicted by at least one method			2907270	2907392	1	Mobile element protein
2864641	2910625	45984	Predicted by at least one method			2907545	2907742	-1	Mobile element protein
2864641	2910625	45984	Predicted by at least one method			2907913	2908056	-1	hypothetical protein
2864641	2910625	45984	Predicted by at least one method			2908046	2908240	-1	hypothetical protein
2864641	2910625	45984	Predicted by at least one method			2908458	2910203	1	Methyl-accepting chemotaxis protein
2864641	2910625	45984	Predicted by at least one method			2910482	2910625	-1	hypothetical protein
2963031	2967637	4606	Predicted by at least one method			2963031	2963954	-1	Recombinational DNA repair protein RecT (prophage associated)
2963031	2967637	4606	Predicted by at least one method			2963954	2964181	-1	hypothetical protein
2963031	2967637	4606	Predicted by at least one method			2964183	2964377	-1	hypothetical protein
2963031	2967637	4606	Predicted by at least one method			2964378	2966402	-1	ATPase involved in DNA repair, phage associated
2963031	2967637	4606	Predicted by at least one method			2966629	2966814	-1	hypothetical protein
2963031	2967637	4606	Predicted by at least one method			2966867	2967190	-1	hypothetical protein
2963031	2967637	4606	Predicted by at least one method			2967395	2967637	-1	hypothetical protein
2963031	2967637	4606	Predicted by at least one method			2967634	2968152	-1	bacteriophage-related protein
3207321	3223521	16200	Predicted by at least one method			3207321	3207914	-1	hypothetical protein
3207321	3223521	16200	Predicted by at least one method			3208050	3208472	-1	hypothetical protein
3207321	3223521	16200	Predicted by at least one method			3209214	3209828	-1	hypothetical protein
3207321	3223521	16200	Predicted by at least one method			3210013	3210447	-1	hypothetical protein
3207321	3223521	16200	Predicted by at least one method			3210827	3210958	1	hypothetical protein
3207321	3223521	16200	Predicted by at least one method			3211312	3211452	1	hypothetical protein
3207321	3223521	16200	Predicted by at least one method			3211953	3212111	-1	hypothetical protein
3207321	3223521	16200	Predicted by at least one method			3213987	3214223	-1	hypothetical protein
3207321	3223521	16200	Predicted by at least one method			3214789	3215481	-1	hypothetical protein
3207321	3223521	16200	Predicted by at least one method			3215481	3215930	-1	hypothetical protein
3207321	3223521	16200	Predicted by at least one method			3216457	3217437	-1	hypothetical protein
3207321	3223521	16200	Predicted by at least one method			3218084	3218722	-1	hypothetical protein
3207321	3223521	16200	Predicted by at least one method			3218938	3219792	-1	hypothetical protein
3207321	3223521	16200	Predicted by at least one method			3219873	3221060	1	Serine/threonine protein kinase PrkC, regulator of stationary phase
3207321	3223521	16200	Predicted by at least one method			3221108	3221674	-1	Phage DNA invertase
3207321	3223521	16200	Predicted by at least one method			3221905	3222054	-1	hypothetical protein
3207321	3223521	16200	Predicted by at least one method			3222144	3222674	-1	hypothetical protein
3207321	3223521	16200	Predicted by at least one method			3222793	3223521	1	hypothetical protein
3502326	3516103	13777	Predicted by at least one method			3502326	3502577	-1	Replication initiation factor
3502326	3516103	13777	Predicted by at least one method			3502655	3502843	-1	Mobile element protein
3502326	3516103	13777	Predicted by at least one method			3502957	3503400	-1	hypothetical protein
3502326	3516103	13777	Predicted by at least one method			3503397	3503561	-1	hypothetical protein
3502326	3516103	13777	Predicted by at least one method			3503880	3505112	-1	Mobile element protein
3502326	3516103	13777	Predicted by at least one method			3505246	3506022	-1	site-specific recombinase, resolvase family, putative
3502326	3516103	13777	Predicted by at least one method			3506187	3506387	1	hypothetical protein
3502326	3516103	13777	Predicted by at least one method			3506723	3506857	-1	unknown
3502326	3516103	13777	Predicted by at least one method			3507226	3508086	-1	YeeF
3502326	3516103	13777	Predicted by at least one method			3509041	3509172	-1	hypothetical protein
3502326	3516103	13777	Predicted by at least one method			3509387	3509692	-1	hypothetical protein
3502326	3516103	13777	Predicted by at least one method			3509892	3510602	-1	Mobile element protein
3502326	3516103	13777	Predicted by at least one method			3510675	3511127	-1	Mobile element protein
3502326	3516103	13777	Predicted by at least one method			3511275	3512051	-1	site-specific recombinase, resolvase family, putative
3502326	3516103	13777	Predicted by at least one method			3512461	3512712	-1	Hypothetical protein, CF-19 family
3502326	3516103	13777	Predicted by at least one method			3512725	3513147	-1	Phage protein
3502326	3516103	13777	Predicted by at least one method			3513204	3513671	-1	hypothetical protein
3502326	3516103	13777	Predicted by at least one method			3514158	3514277	-1	hypothetical protein
3502326	3516103	13777	Predicted by at least one method			3515705	3516103	-1	hypothetical protein
3573730	3578158	4428	Predicted by at least one method			3573730	3573852	-1	hypothetical protein
3573730	3578158	4428	Predicted by at least one method			3574355	3574621	-1	hypothetical protein
3573730	3578158	4428	Predicted by at least one method			3574773	3575087	1	hypothetical protein
3573730	3578158	4428	Predicted by at least one method			3575651	3575818	-1	hypothetical protein
3573730	3578158	4428	Predicted by at least one method			3575835	3576020	-1	site-specific recombinase, resolvase family
3573730	3578158	4428	Predicted by at least one method			3576662	3576778	-1	hypothetical protein
3573730	3578158	4428	Predicted by at least one method			3577639	3577761	1	hypothetical protein
3573730	3578158	4428	Predicted by at least one method			3577949	3578158	1	hypothetical protein
3592813	3627968	35155	Predicted by at least one method			3592813	3593595	-1	BH0178 unknown
3592813	3627968	35155	Predicted by at least one method			3593595	3594392	-1	BH0177 unknown
3592813	3627968	35155	Predicted by at least one method			3594370	3595116	-1	BH0175 unknown
3592813	3627968	35155	Predicted by at least one method			3595242	3595634	-1	hypothetical protein
3592813	3627968	35155	Predicted by at least one method			3595877	3596398	-1	hypothetical protein
3592813	3627968	35155	Predicted by at least one method			3596417	3597448	-1	hypothetical protein
3592813	3627968	35155	Predicted by at least one method			3597621	3597815	-1	hypothetical protein
3592813	3627968	35155	Predicted by at least one method			3598037	3598930	-1	anti-sigma factor homolog yrhM
3592813	3627968	35155	Predicted by at least one method			3598937	3599491	-1	hypothetical protein
3592813	3627968	35155	Predicted by at least one method			3599598	3600467	-1	Peptidoglycan N-acetylglucosamine deacetylase (EC 3.5.1.-)
3592813	3627968	35155	Predicted by at least one method			3600676	3600789	1	hypothetical protein
3592813	3627968	35155	Predicted by at least one method			3600864	3601412	1	hypothetical protein
3592813	3627968	35155	Predicted by at least one method			3601683	3601991	-1	hypothetical protein
3592813	3627968	35155	Predicted by at least one method			3602087	3602467	-1	hypothetical protein
3592813	3627968	35155	Predicted by at least one method			3602755	3603102	-1	hypothetical protein
3592813	3627968	35155	Predicted by at least one method			3603095	3603427	-1	hypothetical protein
3592813	3627968	35155	Predicted by at least one method			3603439	3604698	-1	Error-prone, lesion bypass DNA polymerase V (UmuC)
3592813	3627968	35155	Predicted by at least one method			3604751	3604882	-1	hypothetical protein
3592813	3627968	35155	Predicted by at least one method			3605506	3607218	-1	Phosphoenolpyruvate-protein phosphotransferase of PTS system (EC 2.7.3.9)
3592813	3627968	35155	Predicted by at least one method			3607215	3607334	-1	hypothetical protein
3592813	3627968	35155	Predicted by at least one method			3608630	3610207	1	Spore germination protein GerKA
3592813	3627968	35155	Predicted by at least one method			3610233	3611414	1	Spore germination protein GerKC
3592813	3627968	35155	Predicted by at least one method			3611434	3611667	1	hypothetical protein
3592813	3627968	35155	Predicted by at least one method			3611712	3612800	1	Spore germination protein GerKB
3592813	3627968	35155	Predicted by at least one method			3613012	3613224	1	methyl-accepting chemotaxis protein
3592813	3627968	35155	Predicted by at least one method			3613208	3614620	1	Methyl-accepting chemotaxis protein
3592813	3627968	35155	Predicted by at least one method			3615651	3616004	-1	Transcriptional regulator, HxlR family
3592813	3627968	35155	Predicted by at least one method			3616130	3616852	1	Short-chain dehydrogenase/reductase SDR
3592813	3627968	35155	Predicted by at least one method			3617359	3618168	-1	Mobile element protein
3592813	3627968	35155	Predicted by at least one method			3618487	3619167	-1	CAAX amino terminal protease family
3592813	3627968	35155	Predicted by at least one method			3619291	3620049	-1	putative integral membrane protein
3592813	3627968	35155	Predicted by at least one method			3620046	3620795	-1	ABC transporter integral membrane protein
3592813	3627968	35155	Predicted by at least one method			3620792	3621505	-1	putative ABC transporter ATP-binding protein
3592813	3627968	35155	Predicted by at least one method			3621598	3622602	-1	putative histidine kinase
3592813	3627968	35155	Predicted by at least one method			3622599	3623276	-1	Phosphate regulon transcriptional regulatory protein PhoB (SphR)
3592813	3627968	35155	Predicted by at least one method			3624065	3624184	1	hypothetical protein
3592813	3627968	35155	Predicted by at least one method			3624746	3625762	-1	hypothetical protein
3592813	3627968	35155	Predicted by at least one method			3625740	3626255	-1	RNA polymerase sigma-70 factor, ECF subfamily
3592813	3627968	35155	Predicted by at least one method			3626868	3627083	1	hypothetical protein
3592813	3627968	35155	Predicted by at least one method			3627110	3627508	1	hypothetical protein
3592813	3627968	35155	Predicted by at least one method			3627555	3627968	1	MFS general substrate transporter
3703111	3721275	18164	Predicted by at least one method			3703111	3703530	-1	hypothetical protein
3703111	3721275	18164	Predicted by at least one method			3703868	3704011	-1	hypothetical protein
3703111	3721275	18164	Predicted by at least one method			3704029	3704142	-1	hypothetical protein
3703111	3721275	18164	Predicted by at least one method			3704416	3704742	-1	hypothetical protein
3703111	3721275	18164	Predicted by at least one method			3706042	3706530	-1	Repetitive hypothetical protein near ESAT cluster, SA0282 homolog
3703111	3721275	18164	Predicted by at least one method			3706909	3707184	-1	Mobile element protein
3703111	3721275	18164	Predicted by at least one method			3707412	3707567	1	hypothetical protein
3703111	3721275	18164	Predicted by at least one method			3707969	3708550	-1	hypothetical protein
3703111	3721275	18164	Predicted by at least one method			3708626	3709156	-1	hypothetical protein
3703111	3721275	18164	Predicted by at least one method			3709467	3710108	-1	hypothetical protein
3703111	3721275	18164	Predicted by at least one method			3710163	3710810	-1	hypothetical protein
3703111	3721275	18164	Predicted by at least one method			3710874	3711200	-1	hypothetical protein
3703111	3721275	18164	Predicted by at least one method			3711373	3712017	-1	hypothetical protein
3703111	3721275	18164	Predicted by at least one method			3712153	3713208	-1	hypothetical protein
3703111	3721275	18164	Predicted by at least one method			3713228	3713857	-1	hypothetical protein
3703111	3721275	18164	Predicted by at least one method			3713971	3714822	-1	hypothetical protein
3703111	3721275	18164	Predicted by at least one method			3714928	3715464	-1	hypothetical protein
3703111	3721275	18164	Predicted by at least one method			3715492	3716106	-1	hypothetical protein
3703111	3721275	18164	Predicted by at least one method			3717234	3718493	-1	Retron-type RNA-directed DNA polymerase (EC 2.7.7.49)
3703111	3721275	18164	Predicted by at least one method			3720382	3721275	-1	lysophospholipase-like family protein
3742586	3759511	16925	Predicted by at least one method			3742586	3743050	-1	CDS_ID OB0769
3742586	3759511	16925	Predicted by at least one method			3743231	3743410	1	Mobile element protein
3742586	3759511	16925	Predicted by at least one method			3743557	3744639	-1	putative S-layer associated protein
3742586	3759511	16925	Predicted by at least one method			3744844	3745503	-1	hypothetical protein
3742586	3759511	16925	Predicted by at least one method			3745579	3749061	-1	FIG01248440: hypothetical protein
3742586	3759511	16925	Predicted by at least one method			3749437	3750114	1	CDS_ID OB0188
3742586	3759511	16925	Predicted by at least one method			3750111	3751367	1	FIG01247370: hypothetical protein
3742586	3759511	16925	Predicted by at least one method			3751485	3752978	-1	N-acetylmuramoyl-L-alanine amidase
3742586	3759511	16925	Predicted by at least one method			3753219	3756272	-1	hypothetical protein
3742586	3759511	16925	Predicted by at least one method			3756895	3758319	1	Probable poly(beta-D-mannuronate) O-acetylase (EC 2.3.1.-)
3742586	3759511	16925	Predicted by at least one method			3758330	3759511	1	Conserved protein
3772355	3785620	13265	Predicted by at least one method			3772355	3772837	-1	Repetitive hypothetical protein near ESAT cluster, SA0282 homolog
3772355	3785620	13265	Predicted by at least one method			3772840	3773388	-1	6 kDa early secretory antigenic target ESAT-6 (EsxA)
3772355	3785620	13265	Predicted by at least one method			3773733	3773951	-1	hypothetical protein
3772355	3785620	13265	Predicted by at least one method			3773951	3774184	-1	Putative toxin component near putative ESAT-related proteins, repetitive / Repetitive hypothetical p
3772355	3785620	13265	Predicted by at least one method			3774184	3774750	-1	FIG01241474: hypothetical protein
3772355	3785620	13265	Predicted by at least one method			3775133	3775900	-1	hypothetical protein
3772355	3785620	13265	Predicted by at least one method			3775950	3776420	-1	FIG01235593: hypothetical protein
3772355	3785620	13265	Predicted by at least one method			3776459	3777115	-1	Hypothetical protein, CF-7 family
3772355	3785620	13265	Predicted by at least one method			3777313	3777483	-1	hypothetical protein
3772355	3785620	13265	Predicted by at least one method			3778610	3779050	-1	PXO1-97
3772355	3785620	13265	Predicted by at least one method			3779050	3779184	-1	hypothetical protein
3772355	3785620	13265	Predicted by at least one method			3779318	3779791	-1	site-specific recombinase, resolvase family, putative
3772355	3785620	13265	Predicted by at least one method			3779823	3779936	-1	hypothetical protein
3772355	3785620	13265	Predicted by at least one method			3780257	3780508	-1	Hypothetical protein, CF-19 family
3772355	3785620	13265	Predicted by at least one method			3781103	3781378	-1	hypothetical protein
3772355	3785620	13265	Predicted by at least one method			3781581	3782555	-1	hypothetical protein
3772355	3785620	13265	Predicted by at least one method			3784670	3785620	-1	EAL domain/GGDEF domain protein
3772355	3785620	13265	Predicted by at least one method			3785586	3786479	-1	diguanylate cyclase/phosphodiesterase (GGDEF & EAL domains) with PAS/PAC sensor(s)
3952612	3964319	11707	Predicted by at least one method			3952612	3952959	-1	Putative toxin component near putative ESAT-related proteins, repetitive / Repetitive hypothetical p
3952612	3964319	11707	Predicted by at least one method			3953175	3954494	1	Mobile element protein
3952612	3964319	11707	Predicted by at least one method			3954720	3955142	-1	FIG01236310: hypothetical protein
3952612	3964319	11707	Predicted by at least one method			3955154	3955570	-1	FOG: TPR repeat
3952612	3964319	11707	Predicted by at least one method			3955584	3955919	-1	Lmo0066 homolog within ESAT-6 gene cluster, similarity to ADP-ribosylating toxins
3952612	3964319	11707	Predicted by at least one method			3956300	3956785	-1	Repetitive hypothetical protein near ESAT cluster, SA0282 homolog
3952612	3964319	11707	Predicted by at least one method			3957609	3958031	-1	unknown
3952612	3964319	11707	Predicted by at least one method			3958028	3958141	-1	6 kDa early secretory antigenic target ESAT-6 (EsxA)
3952612	3964319	11707	Predicted by at least one method			3958216	3958611	-1	Replication initiation factor
3952612	3964319	11707	Predicted by at least one method			3959805	3961040	1	Mobile element protein
3952612	3964319	11707	Predicted by at least one method			3961224	3961529	1	Rhs core protein
3952612	3964319	11707	Predicted by at least one method			3961547	3962044	1	hypothetical protein
3952612	3964319	11707	Predicted by at least one method			3962539	3963045	1	FIG01241474: hypothetical protein
3952612	3964319	11707	Predicted by at least one method			3963045	3964319	1	Putative toxin component near putative ESAT-related proteins, repetitive / Repetitive hypothetical p
4106055	4162114	56059	Predicted by at least one method			4106055	4106618	1	hypothetical protein
4106055	4162114	56059	Predicted by at least one method			4106803	4107336	1	hypothetical protein
4106055	4162114	56059	Predicted by at least one method			4107441	4107620	1	hypothetical protein
4106055	4162114	56059	Predicted by at least one method			4107620	4107868	1	hypothetical protein
4106055	4162114	56059	Predicted by at least one method			4107912	4108361	1	hypothetical protein
4106055	4162114	56059	Predicted by at least one method			4109517	4109717	1	hypothetical protein
4106055	4162114	56059	Predicted by at least one method			4109843	4110277	1	hypothetical protein
4106055	4162114	56059	Predicted by at least one method			4110549	4111091	1	hypothetical protein
4106055	4162114	56059	Predicted by at least one method			4111431	4112297	1	hypothetical protein
4106055	4162114	56059	Predicted by at least one method			4112383	4112820	1	hypothetical protein
4106055	4162114	56059	Predicted by at least one method			4112892	4114016	1	inversin protein alternative isoform, putative
4106055	4162114	56059	Predicted by at least one method			4114173	4114682	1	hypothetical protein
4106055	4162114	56059	Predicted by at least one method			4114899	4115357	1	hypothetical protein
4106055	4162114	56059	Predicted by at least one method			4115831	4116310	1	hypothetical protein
4106055	4162114	56059	Predicted by at least one method			4116419	4117006	1	hypothetical protein
4106055	4162114	56059	Predicted by at least one method			4117036	4117494	1	hypothetical protein
4106055	4162114	56059	Predicted by at least one method			4117615	4118130	1	hypothetical protein
4106055	4162114	56059	Predicted by at least one method			4118227	4118763	1	hypothetical protein
4106055	4162114	56059	Predicted by at least one method			4118974	4119519	1	hypothetical protein
4106055	4162114	56059	Predicted by at least one method			4119874	4120275	1	hypothetical protein
4106055	4162114	56059	Predicted by at least one method			4120471	4120938	1	hypothetical protein
4106055	4162114	56059	Predicted by at least one method			4121383	4122507	1	inversin protein alternative isoform, putative
4106055	4162114	56059	Predicted by at least one method			4122682	4122795	1	hypothetical protein
4106055	4162114	56059	Predicted by at least one method			4122963	4123400	1	transcriptional regulator, MarR family
4106055	4162114	56059	Predicted by at least one method			4123454	4124653	1	penicillin-binding protein, putative
4106055	4162114	56059	Predicted by at least one method			4125982	4126326	1	hypothetical protein
4106055	4162114	56059	Predicted by at least one method			4126706	4126891	1	hypothetical protein
4106055	4162114	56059	Predicted by at least one method			4126996	4127853	1	similar to ankyrin 2,3/unc44
4106055	4162114	56059	Predicted by at least one method			4128553	4129038	1	hypothetical protein
4106055	4162114	56059	Predicted by at least one method			4129076	4129720	1	Ankyrin repeats containing protein
4106055	4162114	56059	Predicted by at least one method			4130484	4130888	1	hypothetical protein
4106055	4162114	56059	Predicted by at least one method			4131065	4131430	1	hypothetical protein
4106055	4162114	56059	Predicted by at least one method			4131845	4132651	1	hypothetical protein
4106055	4162114	56059	Predicted by at least one method			4133170	4133394	1	YeeF
4106055	4162114	56059	Predicted by at least one method			4133376	4133690	1	FIG01242871: hypothetical protein
4106055	4162114	56059	Predicted by at least one method			4134500	4135195	1	hypothetical protein
4106055	4162114	56059	Predicted by at least one method			4135333	4136100	1	hypothetical Cytosolic Protein
4106055	4162114	56059	Predicted by at least one method			4136111	4136359	1	hypothetical protein
4106055	4162114	56059	Predicted by at least one method			4136376	4136741	1	hypothetical protein
4106055	4162114	56059	Predicted by at least one method			4137012	4137260	1	hypothetical protein
4106055	4162114	56059	Predicted by at least one method			4137281	4137667	1	hypothetical protein
4106055	4162114	56059	Predicted by at least one method			4137990	4138388	1	hypothetical protein
4106055	4162114	56059	Predicted by at least one method			4138814	4139197	1	hypothetical protein
4106055	4162114	56059	Predicted by at least one method			4139670	4140152	1	Repetitive hypothetical protein near ESAT cluster, SA0282 homolog
4106055	4162114	56059	Predicted by at least one method			4140407	4140550	1	hypothetical protein
4106055	4162114	56059	Predicted by at least one method			4140628	4141005	1	conserved hypothetical protein
4106055	4162114	56059	Predicted by at least one method			4141755	4142213	1	FIG01231130: hypothetical protein
4106055	4162114	56059	Predicted by at least one method			4143064	4143177	1	hypothetical protein
4106055	4162114	56059	Predicted by at least one method			4143412	4143561	-1	hypothetical protein
4106055	4162114	56059	Predicted by at least one method			4143832	4144125	1	hypothetical protein
4106055	4162114	56059	Predicted by at least one method			4144392	4144688	1	hypothetical protein
4106055	4162114	56059	Predicted by at least one method			4144847	4145158	1	hypothetical protein
4106055	4162114	56059	Predicted by at least one method			4145380	4145493	1	hypothetical protein
4106055	4162114	56059	Predicted by at least one method			4145483	4145653	1	hypothetical protein
4106055	4162114	56059	Predicted by at least one method			4145909	4147138	1	FIG01230945: hypothetical protein
4106055	4162114	56059	Predicted by at least one method			4147321	4147461	1	Hypothetical protein, CF-7 family
4106055	4162114	56059	Predicted by at least one method			4148702	4148842	1	hypothetical protein
4106055	4162114	56059	Predicted by at least one method			4148954	4149256	1	hypothetical protein
4106055	4162114	56059	Predicted by at least one method			4150758	4150889	1	Replication initiation factor
4106055	4162114	56059	Predicted by at least one method			4151016	4151357	1	YeeF
4106055	4162114	56059	Predicted by at least one method			4151734	4151979	1	Putative toxin component near putative ESAT-related proteins, repetitive
4106055	4162114	56059	Predicted by at least one method			4151976	4152470	1	FIG01237649: hypothetical protein
4106055	4162114	56059	Predicted by at least one method			4153055	4153840	1	site-specific recombinase, resolvase family, putative
4106055	4162114	56059	Predicted by at least one method			4154016	4154816	1	Mobile element protein
4106055	4162114	56059	Predicted by at least one method			4154829	4155092	1	Mobile element protein
4106055	4162114	56059	Predicted by at least one method			4155571	4156107	1	hypothetical protein
4106055	4162114	56059	Predicted by at least one method			4156555	4157124	1	unknown
4106055	4162114	56059	Predicted by at least one method			4158230	4158373	1	Putative toxin component near putative ESAT-related proteins, repetitive
4106055	4162114	56059	Predicted by at least one method			4158375	4158803	1	FIG01228226: hypothetical protein
4106055	4162114	56059	Predicted by at least one method			4158952	4159344	1	hypothetical protein
4106055	4162114	56059	Predicted by at least one method			4159936	4160625	1	Lmo0066 homolog within ESAT-6 gene cluster, similarity to ADP-ribosylating toxins
4106055	4162114	56059	Predicted by at least one method			4160640	4161077	1	unknown
4106055	4162114	56059	Predicted by at least one method			4161947	4162114	1	hypothetical protein
[truncated: 898 more rows]
